# Supplementary material for: Acetonitrile­trichloridobis(cyclo­hexyl­diphenyl­phosphane)rhodium(III) acetonitrile disolvate
Source: Acta Crystallogr Sect E Struct Rep Online. 2011 Nov 19;67(Pt 12):m1785–6. doi: 10.1107/S1600536811047477 (PMC3238697; doi:10.1107/S1600536811047477)
Supplement: Supplementary file 1 [file e-67-m1785-sup1.cif]

##############################################################################
#                                                                            #
# This CIF contains the data in a paper accepted for publication in          #
# Acta Crystallographica Section E. It conforms to the requirements of       #
# Notes for Authors for Acta Crystallographica Section E, and has been       #
# peer reviewed under the auspices of the IUCr Commission on Journals.       #
#                                                                            #
# Full details of the Crystallographic Information File format               #
# are given in the paper "The Crystallographic Information File (CIF):       #
# a New Standard Archive File for Crystallography" by S. R. Hall, F. H.      #
# Allen and I. D. Brown [Acta Cryst. (1991), A47, 655-685].                  #
#                                                                            #
# The current version of the core CIF dictionary is obtainable from          #
# ftp://ftp.iucr.org/pub/cif_core.dic.                                       #
#                                                                            #
# Software is freely available for graphical display of the structure(s)     #
# in this CIF. For information consult the CIF software page                 #
# http://www.iucr.org/resources/cif/software.                                #
#                                                                            #
# This file may be used for bona fide research purposes within the           #
# scientific community so long as proper attribution is given to the journal # 
# article from which it was obtained.                                        #
#                                                                            #
##############################################################################
data_global
_audit_creation_method     'WinGX routine CIF_UPDATE'
_audit_conform_dict_name     cif_core.dic
_audit_conform_dict_version     2.4
_journal_data_validation_number     ?
_journal_date_recd_electronic     2011-09-29
_journal_date_accepted     2011-11-09
_journal_name_full     'Acta Crystallographica, Section E'
_journal_year     2011
_journal_volume     67
_journal_issue     12
_journal_page_first     m1785
_journal_page_last     m1786
_journal_paper_category     QM
_journal_coeditor_code     IS2783
_publ_contact_author_name     'Muller, Theunis J.'
_publ_contact_author_address
;Department of Chemistry
University of the Free State
PO Box 339
Bloemfontein 9300
South Africa
;
_publ_contact_author_email     'muller.theunis@gmail.com'
_publ_contact_author_fax     '+27-51-4446384'
_publ_contact_author_phone     '+27-51-401-7035'
_publ_section_title
;
Acetonitriletrichloridobis(cyclohexyldiphenylphosphane)rhodium(III) acetonitrile
disolvate
;
loop_
    _publ_author_name
    _publ_author_address
    'Muller, Theunis J.'
;
Department of Chemistry
University of the Free State
PO Box 339
Bloemfontein 9300
South Africa
;
    'Visser, Hendrik G.'
;
Department of Chemistry
University of the Free State
PO Box 339
Bloemfontein 9300
South Africa
;
    'Roodt, Andreas'
;
Department of Chemistry
University of the Free State
PO Box 339
Bloemfontein 9300
South Africa
;
data_I
_audit_creation_method     'WinGX routine CIF_UPDATE'
_chemical_name_systematic
;
Acetonitriletrichloridobis(cyclohexyldiphenylphosphane)rhodium(III)
acetonitrile disolvate
;
_chemical_formula_moiety     'C38 H45 Cl3 N P2 Rh, 2(C2 H3 N)'
_chemical_formula_sum     'C42 H51 Cl3 N3 P2 Rh'
_chemical_formula_iupac     '[Rh Cl3 (C2 H3 N) (C18 H21 P)2], 2C2 H3 N'
_chemical_formula_weight     869.06
_space_group_crystal_system     monoclinic
_space_group_name_H-M_alt     'C 2/c'
_space_group_name_Hall     '-C 2yc'
loop_
    _space_group_symop_operation_xyz
    'x, y, z'
    '-x, y, -z+1/2'
    'x+1/2, y+1/2, z'
    '-x+1/2, y+1/2, -z+1/2'
    '-x, -y, -z'
    'x, -y, z-1/2'
    '-x+1/2, -y+1/2, -z'
    'x+1/2, -y+1/2, z-1/2'
_cell_length_a     24.9950(10)
_cell_length_b     10.0410(10)
_cell_length_c     16.2580(10)
_cell_angle_alpha     90
_cell_angle_beta     96.7630(10)
_cell_angle_gamma     90
_cell_volume     4052.0(5)
_cell_formula_units_Z     4
_cell_measurement_reflns_used     9837
_cell_measurement_theta_min     2.48
_cell_measurement_theta_max     28.33
_cell_measurement_temperature     100(2)
_exptl_crystal_description     Cuboid
_exptl_crystal_colour     red
_exptl_crystal_size_max     0.32
_exptl_crystal_size_mid     0.25
_exptl_crystal_size_min     0.16
_exptl_crystal_density_diffrn     1.425
_exptl_crystal_density_method     'not measured'
_exptl_crystal_F_000     1800
_exptl_absorpt_coefficient_mu     0.732
_exptl_absorpt_correction_type     multi-scan
_exptl_absorpt_process_details     '(SADABS; Bruker, 2008)'
_exptl_absorpt_correction_T_min     0.797
_exptl_absorpt_correction_T_max     0.889
_exptl_special_details
;
The intensity data was collected on a Bruker X8 ApexII 4 K Kappa CCD
diffractometer using an exposure time of 20 s/frame. A total of 1963 frames
were collected with a frame width of 0.5\% covering up to \q = 28.35\% with
99.6% completeness accomplished
;
_diffrn_ambient_temperature     100(2)
_diffrn_radiation_type     MoK\a
_diffrn_radiation_wavelength     0.71073
_diffrn_radiation_monochromator     graphite
_diffrn_measurement_device_type     'Bruker APEXII CCD'
_diffrn_measurement_method     '\f and \w scans'
_diffrn_reflns_number     33882
_diffrn_reflns_av_R_equivalents     0.0267
_diffrn_reflns_theta_min     1.64
_diffrn_reflns_theta_max     28.35
_diffrn_reflns_theta_full     28.35
_diffrn_measured_fraction_theta_max     0.996
_diffrn_measured_fraction_theta_full     0.996
_diffrn_reflns_limit_h_min     -33
_diffrn_reflns_limit_h_max     33
_diffrn_reflns_limit_k_min     -13
_diffrn_reflns_limit_k_max     13
_diffrn_reflns_limit_l_min     -21
_diffrn_reflns_limit_l_max     19
_diffrn_standards_number     0
_refine_special_details
;
Refinement of <i>F</i>^2^ against ALL reflections. The weighted <i>R</i>-factor
<i>wR</i> and goodness of fit <i>S</i> are based on <i>F</i>^2^, conventional
<i>R</i>-factors <i>R</i> are based on <i>F</i>, with <i>F</i> set to zero for
negative <i>F</i>^2^. The threshold expression of <i>F</i>^2^ >
2\s(<i>F</i>^2^) is used only for calculating <i>R</i>-factors(gt) <i>etc</i>.
and is not relevant to the choice of reflections for refinement.
<i>R</i>-factors based on <i>F</i>^2^ are statistically about twice as large
as those based on <i>F</i>, and <i>R</i>- factors based on ALL data will be
even larger.
;
_reflns_number_total     5038
_reflns_number_gt     4615
_reflns_threshold_expression     I>2\s(I)
_refine_ls_structure_factor_coef     Fsqd
_refine_ls_matrix_type     full
_refine_ls_R_factor_all     0.0243
_refine_ls_R_factor_gt     0.0215
_refine_ls_wR_factor_ref     0.0548
_refine_ls_goodness_of_fit_ref     1.037
_refine_ls_restrained_S_all     1.037
_refine_ls_number_reflns     5038
_refine_ls_number_parameters     264
_refine_ls_number_restraints     2
_refine_ls_hydrogen_treatment     constr
_refine_ls_weighting_scheme     calc
_refine_ls_weighting_details
         'calc w=1/[\s^2^(Fo^2^)+(0.0236P)^2^+4.9122P] where P=(Fo^2^+2Fc^2^)/3'
_atom_sites_solution_hydrogens     geom
_atom_sites_solution_primary     direct
_atom_sites_solution_secondary     difmap
_refine_ls_shift/su_max     0.001
_refine_ls_shift/su_mean     0
_refine_diff_density_max     0.374
_refine_diff_density_min     -0.626
_refine_ls_extinction_method     none
loop_
    _atom_type_symbol
    _atom_type_description
    _atom_type_scat_dispersion_real
    _atom_type_scat_dispersion_imag
    _atom_type_scat_source
    C C 0.0033 0.0016 'International Tables Vol C Tables 4.2.6.8 and 6.1.1.4'
    H H 0 0 'International Tables Vol C Tables 4.2.6.8 and 6.1.1.4'
    N N 0.0061 0.0033 'International Tables Vol C Tables 4.2.6.8 and 6.1.1.4'
    P P 0.1023 0.0942 'International Tables Vol C Tables 4.2.6.8 and 6.1.1.4'
    Cl Cl 0.1484 0.1585 'International Tables Vol C Tables 4.2.6.8 and 6.1.1.4'
    Rh Rh -1.1178 0.9187 'International Tables Vol C Tables 4.2.6.8 and 6.1.1.4'
_computing_data_collection     'APEX2 (Bruker, 2008)'
_computing_cell_refinement     'SAINT-Plus (Bruker, 2008)'
_computing_data_reduction     'SAINT-Plus (Bruker, 2008)'
_computing_structure_solution     'SHELXS97 (Sheldrick, 2008)'
_computing_structure_refinement     'SHELXL97 (Sheldrick, 2008)'
_computing_molecular_graphics     'DIAMOND (Brandenburg & Putz, 2005)'
_computing_publication_material     'WinGX (Farrugia, 1999)'
loop_
    _atom_site_type_symbol
    _atom_site_label
    _atom_site_fract_x
    _atom_site_fract_y
    _atom_site_fract_z
    _atom_site_U_iso_or_equiv
    _atom_site_adp_type
    _atom_site_calc_flag
    _atom_site_refinement_flags
    _atom_site_occupancy
    _atom_site_disorder_assembly
    _atom_site_disorder_group
    Rh Rh1 0 0.145288(14) 0.25 0.01099(5) Uani d S 1 . .
    Cl Cl1 -0.053994(13) 0.13750(3) 0.35876(2) 0.01819(7) Uani d . 1 . .
    Cl Cl2 0 0.37731(4) 0.25 0.01635(9) Uani d S 1 . .
    P P1 0.079330(13) 0.13791(3) 0.34878(2) 0.01236(7) Uani d . 1 . .
    N N1 0 -0.05368(17) 0.25 0.0166(3) Uani d S 1 . .
    C C15 0.07347(5) 0.20332(14) 0.45392(8) 0.0160(3) Uani d . 1 . .
    H H15 0.0418 0.1572 0.4734 0.019 Uiso calc R 1 . .
    C C11 0.18508(6) 0.40163(15) 0.26099(10) 0.0230(3) Uani d . 1 . .
    H H11 0.1831 0.479 0.2271 0.028 Uiso calc R 1 . .
    C C2 0 -0.3095(2) 0.25 0.0238(4) Uani d S 1 . .
    H H2A 0.019 -0.3421 0.2046 0.036 Uiso calc PR 0.5 . .
    H H2B -0.0372 -0.3421 0.2426 0.036 Uiso calc PR 0.5 . .
    H H2C 0.0182 -0.3421 0.3029 0.036 Uiso calc PR 0.5 . .
    C C5 0.14501(6) -0.23233(15) 0.32610(10) 0.0228(3) Uani d . 1 . .
    H H5 0.1671 -0.2744 0.29 0.027 Uiso calc R 1 . .
    C C4 0.13087(6) -0.09925(15) 0.31407(9) 0.0186(3) Uani d . 1 . .
    H H4 0.1431 -0.0512 0.2696 0.022 Uiso calc R 1 . .
    C C18 0.10192(7) 0.36857(16) 0.60247(9) 0.0242(3) Uani d . 1 . .
    H H18A 0.1342 0.4175 0.5893 0.029 Uiso calc R 1 . .
    H H18B 0.0942 0.3966 0.6582 0.029 Uiso calc R 1 . .
    C C3 0.09890(5) -0.03580(13) 0.36674(8) 0.0151(3) Uani d . 1 . .
    C C8 0.07948(6) -0.10963(15) 0.42960(9) 0.0197(3) Uani d . 1 . .
    H H8 0.0562 -0.069 0.4644 0.024 Uiso calc R 1 . .
    C C16 0.12161(6) 0.17108(15) 0.51730(9) 0.0217(3) Uani d . 1 . .
    H H16A 0.1273 0.0735 0.5193 0.026 Uiso calc R 1 . .
    H H16B 0.1544 0.2129 0.5 0.026 Uiso calc R 1 . .
    C C10 0.13773(6) 0.33469(15) 0.27481(9) 0.0205(3) Uani d . 1 . .
    H H10 0.1037 0.369 0.2525 0.025 Uiso calc R 1 . .
    C C7 0.09408(7) -0.24283(15) 0.44145(10) 0.0250(3) Uani d . 1 . .
    H H7 0.0812 -0.2921 0.485 0.03 Uiso calc R 1 . .
    C C19 0.05461(6) 0.40325(16) 0.53948(9) 0.0220(3) Uani d . 1 . .
    H H19A 0.0505 0.5013 0.537 0.026 Uiso calc R 1 . .
    H H19B 0.0214 0.3657 0.5579 0.026 Uiso calc R 1 . .
    C C14 0.19135(6) 0.17214(15) 0.35757(10) 0.0209(3) Uani d . 1 . .
    H H14 0.1936 0.0956 0.3922 0.025 Uiso calc R 1 . .
    C C9 0.14076(5) 0.21728(14) 0.32148(9) 0.0166(3) Uani d . 1 . .
    C C13 0.23812(6) 0.23857(16) 0.34300(10) 0.0243(3) Uani d . 1 . .
    H H13 0.2723 0.2043 0.3647 0.029 Uiso calc R 1 . .
    C C20 0.06056(6) 0.35127(14) 0.45333(9) 0.0201(3) Uani d . 1 . .
    H H20A 0.0897 0.4009 0.4305 0.024 Uiso calc R 1 . .
    H H20B 0.0267 0.3673 0.4167 0.024 Uiso calc R 1 . .
    C C17 0.11302(6) 0.22091(16) 0.60265(9) 0.0214(3) Uani d . 1 . .
    H H17A 0.0823 0.1728 0.6221 0.026 Uiso calc R 1 . .
    H H17B 0.1455 0.2016 0.6418 0.026 Uiso calc R 1 . .
    C C6 0.12719(6) -0.30370(15) 0.39021(10) 0.0253(3) Uani d . 1 . .
    H H6 0.1376 -0.394 0.3991 0.03 Uiso calc R 1 . .
    C C12 0.23475(6) 0.35541(17) 0.29659(11) 0.0281(4) Uani d . 1 . .
    H H12 0.2666 0.4036 0.2893 0.034 Uiso calc R 1 . .
    C C1 0 -0.1644(2) 0.25 0.0199(4) Uani d S 1 . .
    N N2A 0.22420(12) 0.4183(3) 0.0550(2) 0.0384(8) Uani d P 0.588(4) A 1
    C C21A 0.2017(4) 0.1790(4) 0.1017(6) 0.0345(17) Uani d PD 0.588(4) A 1
    H H21A 0.1631 0.173 0.1067 0.052 Uiso calc PR 0.588(4) A 1
    H H21B 0.2223 0.1594 0.1554 0.052 Uiso calc PR 0.588(4) A 1
    H H21C 0.211 0.1144 0.0605 0.052 Uiso calc PR 0.588(4) A 1
    C C22A 0.21444(12) 0.3123(3) 0.07576(19) 0.0331(8) Uani d PD 0.588(4) A 1
    N N2B 0.2558(2) 0.0458(6) -0.0078(4) 0.0611(16) Uani d P 0.412(4) A 2
    C C21B 0.2042(7) 0.1588(10) 0.1007(9) 0.060(4) Uani d PD 0.412(4) A 2
    H H21D 0.2034 0.2552 0.0914 0.09 Uiso calc PR 0.412(4) A 2
    H H21E 0.2224 0.1399 0.1563 0.09 Uiso calc PR 0.412(4) A 2
    H H21F 0.1673 0.1243 0.096 0.09 Uiso calc PR 0.412(4) A 2
    C C22B 0.2333(2) 0.0950(6) 0.0394(4) 0.0523(17) Uani d PD 0.412(4) A 2
loop_
    _atom_site_aniso_label
    _atom_site_aniso_U_11
    _atom_site_aniso_U_22
    _atom_site_aniso_U_33
    _atom_site_aniso_U_12
    _atom_site_aniso_U_13
    _atom_site_aniso_U_23
    Rh1 0.01107(7) 0.00977(7) 0.01209(7) 0 0.00121(5) 0
    Cl1 0.01540(15) 0.02406(18) 0.01562(16) -0.00089(12) 0.00398(12) 0.00129(12)
    Cl2 0.0172(2) 0.0117(2) 0.0195(2) 0 -0.00028(17) 0
    P1 0.01149(15) 0.01268(16) 0.01287(16) -0.00007(12) 0.00121(12) 0.00040(12)
    N1 0.0136(7) 0.0180(9) 0.0173(8) 0 -0.0018(6) 0
    C15 0.0154(6) 0.0181(7) 0.0141(6) 0.0006(5) 0.0003(5) -0.0021(5)
    C11 0.0214(7) 0.0184(7) 0.0299(8) -0.0017(6) 0.0054(6) 0.0036(6)
    C2 0.0263(11) 0.0165(10) 0.0285(11) 0 0.0033(9) 0
    C5 0.0222(7) 0.0179(7) 0.0278(8) 0.0047(6) 0.0007(6) -0.0026(6)
    C4 0.0168(6) 0.0190(7) 0.0199(7) 0.0011(5) 0.0018(5) 0.0012(6)
    C18 0.0279(8) 0.0275(8) 0.0170(7) -0.0023(6) 0.0019(6) -0.0044(6)
    C3 0.0144(6) 0.0146(6) 0.0154(6) -0.0001(5) -0.0016(5) 0.0009(5)
    C8 0.0219(7) 0.0187(7) 0.0185(7) -0.0024(5) 0.0022(5) 0.0010(5)
    C16 0.0238(7) 0.0224(7) 0.0178(7) 0.0031(6) -0.0026(6) -0.0019(6)
    C10 0.0154(6) 0.0212(7) 0.0250(7) 0.0004(5) 0.0022(5) 0.0044(6)
    C7 0.0322(8) 0.0196(7) 0.0222(8) -0.0048(6) -0.0006(6) 0.0060(6)
    C19 0.0246(7) 0.0207(7) 0.0201(7) 0.0025(6) 0.0004(6) -0.0046(6)
    C14 0.0161(6) 0.0217(7) 0.0247(7) 0.0002(5) 0.0014(5) 0.0038(6)
    C9 0.0138(6) 0.0177(7) 0.0185(7) -0.0020(5) 0.0025(5) -0.0004(5)
    C13 0.0147(6) 0.0283(8) 0.0295(8) -0.0003(6) 0.0007(6) 0.0013(6)
    C20 0.0251(7) 0.0184(7) 0.0165(7) 0.0033(6) 0.0014(5) -0.0010(5)
    C17 0.0191(7) 0.0275(8) 0.0168(7) -0.0026(6) -0.0020(5) -0.0011(6)
    C6 0.0302(8) 0.0152(7) 0.0285(8) 0.0014(6) -0.0051(6) 0.0020(6)
    C12 0.0166(7) 0.0297(9) 0.0390(9) -0.0052(6) 0.0073(6) 0.0039(7)
    C1 0.0174(9) 0.0200(11) 0.0217(10) 0 -0.0004(7) 0
    N2A 0.0365(16) 0.0417(17) 0.0367(17) -0.0067(12) 0.0033(12) -0.0085(13)
    C21A 0.027(3) 0.040(3) 0.037(4) -0.005(2) 0.007(2) -0.007(2)
    C22A 0.0247(14) 0.0420(19) 0.0323(16) -0.0032(13) 0.0020(11) -0.0101(14)
    N2B 0.063(3) 0.066(4) 0.052(3) -0.027(3) -0.002(3) -0.014(3)
    C21B 0.073(8) 0.047(4) 0.055(8) -0.014(5) -0.021(5) 0.009(5)
    C22B 0.056(4) 0.049(3) 0.046(3) -0.023(3) -0.017(3) 0.000(3)
_geom_special_details
;
All s.u.'s (except the s.u. in the dihedral angle between two l.s. planes) are
estimated using the full covariance matrix. The cell s.u.'s are taken into
account individually in the estimation of s.u.'s in distances, angles and
torsion angles; correlations between s.u.'s in cell parameters are only used
when they are defined by crystal symmetry. An approximate (isotropic)
treatment of cell s.u.'s is used for estimating s.u.'s involving l.s. planes.
;
loop_
    _geom_bond_atom_site_label_1
    _geom_bond_atom_site_label_2
    _geom_bond_site_symmetry_2
    _geom_bond_distance
    _geom_bond_publ_flag
    Rh1 N1 . 1.9978(17) y
    Rh1 Cl2 . 2.3297(5) y
    Rh1 Cl1 . 2.3486(3) y
    Rh1 Cl1 2 2.3486(3) n
    Rh1 P1 . 2.4013(3) y
    Rh1 P1 2 2.4013(3) n
    P1 C3 . 1.8257(14) ?
    P1 C9 . 1.8304(14) ?
    P1 C15 . 1.8529(14) ?
    N1 C1 . 1.112(3) ?
    C15 C20 . 1.520(2) ?
    C15 C16 . 1.5240(18) ?
    C15 H15 . 1 ?
    C11 C12 . 1.387(2) ?
    C11 C10 . 1.402(2) ?
    C11 H11 . 0.95 ?
    C2 C1 . 1.457(3) ?
    C2 H2A . 0.98 ?
    C2 H2B . 0.98 ?
    C2 H2C . 0.98 ?
    C5 C6 . 1.381(2) ?
    C5 C4 . 1.390(2) ?
    C5 H5 . 0.95 ?
    C4 C3 . 1.392(2) ?
    C4 H4 . 0.95 ?
    C18 C17 . 1.508(2) ?
    C18 C19 . 1.511(2) ?
    C18 H18A . 0.99 ?
    C18 H18B . 0.99 ?
    C3 C8 . 1.395(2) ?
    C8 C7 . 1.394(2) ?
    C8 H8 . 0.95 ?
    C16 C17 . 1.514(2) ?
    C16 H16A . 0.99 ?
    C16 H16B . 0.99 ?
    C10 C9 . 1.399(2) ?
    C10 H10 . 0.95 ?
    C7 C6 . 1.384(2) ?
    C7 H7 . 0.95 ?
    C19 C20 . 1.518(2) ?
    C19 H19A . 0.99 ?
    C19 H19B . 0.99 ?
    C14 C13 . 1.390(2) ?
    C14 C9 . 1.4049(19) ?
    C14 H14 . 0.95 ?
    C13 C12 . 1.392(2) ?
    C13 H13 . 0.95 ?
    C20 H20A . 0.99 ?
    C20 H20B . 0.99 ?
    C17 H17A . 0.99 ?
    C17 H17B . 0.99 ?
    C6 H6 . 0.95 ?
    C12 H12 . 0.95 ?
    N2A C22A . 1.151(5) ?
    C21A C22A . 1.4501(10) ?
    C21A H21A . 0.98 ?
    C21A H21B . 0.98 ?
    C21A H21C . 0.98 ?
    N2B C22B . 1.119(9) ?
    C21B C22B . 1.4498(10) ?
    C21B H21D . 0.98 ?
    C21B H21E . 0.98 ?
    C21B H21F . 0.98 ?
loop_
    _geom_angle_atom_site_label_1
    _geom_angle_atom_site_label_2
    _geom_angle_atom_site_label_3
    _geom_angle_site_symmetry_1
    _geom_angle_site_symmetry_3
    _geom_angle
    _geom_angle_publ_flag
    N1 Rh1 Cl2 . . 180 n
    N1 Rh1 Cl1 . . 88.093(9) ?
    Cl2 Rh1 Cl1 . . 91.907(9) ?
    N1 Rh1 Cl1 . 2 88.093(9) ?
    Cl2 Rh1 Cl1 . 2 91.907(9) ?
    Cl1 Rh1 Cl1 . 2 176.185(18) n
    N1 Rh1 P1 . . 88.231(9) ?
    Cl2 Rh1 P1 . . 91.769(9) ?
    Cl1 Rh1 P1 . . 89.879(12) ?
    Cl1 Rh1 P1 2 . 90.003(12) ?
    N1 Rh1 P1 . 2 88.231(9) ?
    Cl2 Rh1 P1 . 2 91.769(9) ?
    Cl1 Rh1 P1 . 2 90.003(12) ?
    Cl1 Rh1 P1 2 2 89.879(12) ?
    P1 Rh1 P1 . 2 176.463(17) n
    C3 P1 C9 . . 103.78(6) ?
    C3 P1 C15 . . 103.88(6) ?
    C9 P1 C15 . . 103.24(6) ?
    C3 P1 Rh1 . . 108.72(4) ?
    C9 P1 Rh1 . . 118.33(5) ?
    C15 P1 Rh1 . . 117.21(4) ?
    C1 N1 Rh1 . . 180 ?
    C20 C15 C16 . . 111.22(12) ?
    C20 C15 P1 . . 112.36(10) ?
    C16 C15 P1 . . 113.99(10) ?
    C20 C15 H15 . . 106.2 ?
    C16 C15 H15 . . 106.2 ?
    P1 C15 H15 . . 106.2 ?
    C12 C11 C10 . . 120.26(14) ?
    C12 C11 H11 . . 119.9 ?
    C10 C11 H11 . . 119.9 ?
    C1 C2 H2A . . 109.5 ?
    C1 C2 H2B . . 109.5 ?
    H2A C2 H2B . . 109.5 ?
    C1 C2 H2C . . 109.5 ?
    H2A C2 H2C . . 109.5 ?
    H2B C2 H2C . . 109.5 ?
    C6 C5 C4 . . 120.38(15) ?
    C6 C5 H5 . . 119.8 ?
    C4 C5 H5 . . 119.8 ?
    C5 C4 C3 . . 120.53(14) ?
    C5 C4 H4 . . 119.7 ?
    C3 C4 H4 . . 119.7 ?
    C17 C18 C19 . . 110.91(12) ?
    C17 C18 H18A . . 109.5 ?
    C19 C18 H18A . . 109.5 ?
    C17 C18 H18B . . 109.5 ?
    C19 C18 H18B . . 109.5 ?
    H18A C18 H18B . . 108 ?
    C4 C3 C8 . . 118.80(13) ?
    C4 C3 P1 . . 120.07(11) ?
    C8 C3 P1 . . 121.00(11) ?
    C7 C8 C3 . . 120.21(14) ?
    C7 C8 H8 . . 119.9 ?
    C3 C8 H8 . . 119.9 ?
    C17 C16 C15 . . 111.33(12) ?
    C17 C16 H16A . . 109.4 ?
    C15 C16 H16A . . 109.4 ?
    C17 C16 H16B . . 109.4 ?
    C15 C16 H16B . . 109.4 ?
    H16A C16 H16B . . 108 ?
    C9 C10 C11 . . 119.86(13) ?
    C9 C10 H10 . . 120.1 ?
    C11 C10 H10 . . 120.1 ?
    C6 C7 C8 . . 120.40(15) ?
    C6 C7 H7 . . 119.8 ?
    C8 C7 H7 . . 119.8 ?
    C18 C19 C20 . . 113.09(13) ?
    C18 C19 H19A . . 109 ?
    C20 C19 H19A . . 109 ?
    C18 C19 H19B . . 109 ?
    C20 C19 H19B . . 109 ?
    H19A C19 H19B . . 107.8 ?
    C13 C14 C9 . . 120.50(14) ?
    C13 C14 H14 . . 119.8 ?
    C9 C14 H14 . . 119.8 ?
    C10 C9 C14 . . 119.15(13) ?
    C10 C9 P1 . . 120.32(10) ?
    C14 C9 P1 . . 119.84(11) ?
    C14 C13 C12 . . 119.89(14) ?
    C14 C13 H13 . . 120.1 ?
    C12 C13 H13 . . 120.1 ?
    C19 C20 C15 . . 111.96(12) ?
    C19 C20 H20A . . 109.2 ?
    C15 C20 H20A . . 109.2 ?
    C19 C20 H20B . . 109.2 ?
    C15 C20 H20B . . 109.2 ?
    H20A C20 H20B . . 107.9 ?
    C18 C17 C16 . . 111.65(13) ?
    C18 C17 H17A . . 109.3 ?
    C16 C17 H17A . . 109.3 ?
    C18 C17 H17B . . 109.3 ?
    C16 C17 H17B . . 109.3 ?
    H17A C17 H17B . . 108 ?
    C5 C6 C7 . . 119.61(14) ?
    C5 C6 H6 . . 120.2 ?
    C7 C6 H6 . . 120.2 ?
    C11 C12 C13 . . 120.15(14) ?
    C11 C12 H12 . . 119.9 ?
    C13 C12 H12 . . 119.9 ?
    N1 C1 C2 . . 180 ?
    N2A C22A C21A . . 179.5(5) ?
    C22B C21B H21D . . 109.5 ?
    C22B C21B H21E . . 109.5 ?
    H21D C21B H21E . . 109.5 ?
    C22B C21B H21F . . 109.5 ?
    H21D C21B H21F . . 109.5 ?
    H21E C21B H21F . . 109.5 ?
    N2B C22B C21B . . 179.9(11) ?
loop_
    _geom_hbond_atom_site_label_D
    _geom_hbond_atom_site_label_H
    _geom_hbond_atom_site_label_A
    _geom_hbond_site_symmetry_A
    _geom_hbond_distance_DH
    _geom_hbond_distance_HA
    _geom_hbond_distance_DA
    _geom_hbond_angle_DHA
    C10 H10 Cl2 . 0.95 2.59 3.4452(14) 150.3
    C20 H20B Cl2 . 0.99 2.72 3.4797(14) 134.3
_iucr_refine_instructions_details
;
TITL 11Ttm9_0ma in C2/c
CELL  0.71073  24.9950  10.0410  16.2580   90.000   96.763   90.000
ZERR     4.00   0.0010   0.0010   0.0010    0.000    0.001    0.000
LATT   7
SYMM  - X,   Y, 1/2 - Z
SFAC  C    H    N    P    CL   RH
UNIT  168  204  12   8    12   4
MERG   2
OMIT    -5   1   3
HTAB  C10 Cl2
HTAB  C20 Cl2
DFIX     1.450   0.010 C21a C22A
DFIX     1.450 0.010 C21B C22B
FMAP   2
PLAN   25
SIZE     0.16   0.25   0.32
ACTA
BOND
BOND   $H
L.S.   4
TEMP  -173.00
WGHT    0.023600    4.912200
FVAR       0.05396   0.58816
RH1   6    0.000000    0.145288    0.250000    10.50000    0.01107    0.00977 =
         0.01209    0.00000    0.00121    0.00000
CL1   5   -0.053994    0.137503    0.358757    11.00000    0.01540    0.02406 =
         0.01562    0.00129    0.00398   -0.00089
CL2   5    0.000000    0.377307    0.250000    10.50000    0.01721    0.01173 =
         0.01954    0.00000   -0.00028    0.00000
P1    4    0.079330    0.137907    0.348784    11.00000    0.01149    0.01268 =
         0.01287    0.00040    0.00121   -0.00007
N1    3    0.000000   -0.053677    0.250000    10.50000    0.01356    0.01797 =
         0.01732    0.00000   -0.00181    0.00000
C15   1    0.073473    0.203323    0.453916    11.00000    0.01536    0.01811 =
         0.01412   -0.00214    0.00030    0.00059
AFIX  13
H15   2    0.041802    0.157213    0.473370    11.00000   -1.20000
AFIX   0
C11   1    0.185076    0.401629    0.260994    11.00000    0.02143    0.01839 =
         0.02986    0.00362    0.00537   -0.00174
AFIX  43
H11   2    0.183119    0.478966    0.227111    11.00000   -1.20000
AFIX   0
C2    1    0.000000   -0.309525    0.250000    10.50000    0.02627    0.01648 =
         0.02855    0.00000    0.00333    0.00000
AFIX 137
H2A   2    0.019003   -0.342058    0.204573    10.50000   -1.50000
H2B   2   -0.037222   -0.342058    0.242570    10.50000   -1.50000
H2C   2    0.018219   -0.342058    0.302857    10.50000   -1.50000
AFIX   0
C5    1    0.145010   -0.232329    0.326102    11.00000    0.02225    0.01792 =
         0.02778   -0.00257    0.00073    0.00471
AFIX  43
H5    2    0.167054   -0.274428    0.290022    11.00000   -1.20000
AFIX   0
C4    1    0.130872   -0.099248    0.314067    11.00000    0.01685    0.01896 =
         0.01993    0.00123    0.00177    0.00105
AFIX  43
H4    2    0.143123   -0.051201    0.269551    11.00000   -1.20000
AFIX   0
C18   1    0.101917    0.368573    0.602473    11.00000    0.02794    0.02752 =
         0.01696   -0.00439    0.00189   -0.00231
AFIX  23
H18A  2    0.134247    0.417453    0.589343    11.00000   -1.20000
H18B  2    0.094151    0.396561    0.658239    11.00000   -1.20000
AFIX   0
C3    1    0.098900   -0.035803    0.366738    11.00000    0.01439    0.01462 =
         0.01544    0.00094   -0.00162   -0.00008
C8    1    0.079484   -0.109633    0.429600    11.00000    0.02194    0.01873 =
         0.01852    0.00098    0.00219   -0.00238
AFIX  43
H8    2    0.056238   -0.068985    0.464438    11.00000   -1.20000
AFIX   0
C16   1    0.121610    0.171081    0.517304    11.00000    0.02378    0.02236 =
         0.01781   -0.00193   -0.00259    0.00306
AFIX  23
H16A  2    0.127289    0.073503    0.519345    11.00000   -1.20000
H16B  2    0.154375    0.212875    0.500013    11.00000   -1.20000
AFIX   0
C10   1    0.137727    0.334688    0.274806    11.00000    0.01541    0.02121 =
         0.02495    0.00443    0.00217    0.00045
AFIX  43
H10   2    0.103651    0.368969    0.252521    11.00000   -1.20000
AFIX   0
C7    1    0.094084   -0.242834    0.441453    11.00000    0.03225    0.01961 =
         0.02224    0.00602   -0.00065   -0.00483
AFIX  43
H7    2    0.081229   -0.292134    0.484975    11.00000   -1.20000
AFIX   0
C19   1    0.054606    0.403250    0.539478    11.00000    0.02461    0.02066 =
         0.02008   -0.00457    0.00037    0.00251
AFIX  23
H19A  2    0.050549    0.501294    0.536999    11.00000   -1.20000
H19B  2    0.021372    0.365733    0.557886    11.00000   -1.20000
AFIX   0
C14   1    0.191347    0.172138    0.357574    11.00000    0.01611    0.02174 =
         0.02471    0.00385    0.00138    0.00021
AFIX  43
H14   2    0.193612    0.095643    0.392196    11.00000   -1.20000
AFIX   0
C9    1    0.140762    0.217283    0.321482    11.00000    0.01377    0.01773 =
         0.01853   -0.00037    0.00254   -0.00202
C13   1    0.238117    0.238568    0.343004    11.00000    0.01468    0.02828 =
         0.02948    0.00126    0.00071   -0.00027
AFIX  43
H13   2    0.272316    0.204282    0.364686    11.00000   -1.20000
AFIX   0
C20   1    0.060562    0.351269    0.453325    11.00000    0.02510    0.01842 =
         0.01650   -0.00105    0.00145    0.00329
AFIX  23
H20A  2    0.089701    0.400889    0.430496    11.00000   -1.20000
H20B  2    0.026664    0.367349    0.416675    11.00000   -1.20000
AFIX   0
C17   1    0.113017    0.220906    0.602654    11.00000    0.01914    0.02745 =
         0.01677   -0.00114   -0.00199   -0.00262
AFIX  23
H17A  2    0.082277    0.172838    0.622072    11.00000   -1.20000
H17B  2    0.145502    0.201611    0.641796    11.00000   -1.20000
AFIX   0
C6    1    0.127190   -0.303699    0.390211    11.00000    0.03015    0.01525 =
         0.02846    0.00204   -0.00512    0.00144
AFIX  43
H6    2    0.137601   -0.394040    0.399073    11.00000   -1.20000
AFIX   0
C12   1    0.234753    0.355408    0.296591    11.00000    0.01655    0.02969 =
         0.03898    0.00393    0.00730   -0.00521
AFIX  43
H12   2    0.266562    0.403586    0.289288    11.00000   -1.20000
AFIX   0
C1    1    0.000000   -0.164435    0.250000    10.50000    0.01742    0.01997 =
         0.02167    0.00000   -0.00040    0.00000
PART    1
N2A   3    0.224199    0.418252    0.055037    21.00000    0.03646    0.04168 =
         0.03674   -0.00852    0.00332   -0.00667
C21A  1    0.201668    0.178963    0.101702    21.00000    0.02694    0.04001 =
         0.03738   -0.00733    0.00665   -0.00508
AFIX 137
H21A  2    0.163055    0.173010    0.106740    21.00000   -1.50000
H21B  2    0.222297    0.159396    0.155392    21.00000   -1.50000
H21C  2    0.211022    0.114404    0.060503    21.00000   -1.50000
AFIX   0
C22A  1    0.214441    0.312256    0.075762    21.00000    0.02475    0.04201 =
         0.03226   -0.01006    0.00201   -0.00317
PART    2
N2B   3    0.255803    0.045771   -0.007845   -21.00000    0.06342    0.06551 =
         0.05242   -0.01413   -0.00175   -0.02724
C21B  1    0.204231    0.158762    0.100734   -21.00000    0.07253    0.04667 =
         0.05463    0.00886   -0.02110   -0.01436
AFIX 137
H21D  2    0.203354    0.255195    0.091378   -21.00000   -1.50000
H21E  2    0.222380    0.139909    0.156270   -21.00000   -1.50000
H21F  2    0.167318    0.124274    0.096009   -21.00000   -1.50000
AFIX   0
C22B  1    0.233287    0.095017    0.039407   -21.00000    0.05586    0.04944 =
         0.04605    0.00026   -0.01734   -0.02326
HKLF    4
REM  11Ttm9_0ma in C2/c
REM R1 =  0.0215 for   4615 Fo > 4sig(Fo)  and  0.0243 for all   5038 data
REM    264 parameters refined using      2 restraints
END
WGHT      0.0236      4.9114
REM Highest difference peak  0.374,  deepest hole -0.626,  1-sigma level  0.055
Q1    1   0.1123  0.1844  0.3320  11.00000  0.05    0.37
Q2    1   0.0781  0.1784  0.4043  11.00000  0.05    0.36
Q3    1   0.0630  0.3750  0.4977  11.00000  0.05    0.35
Q4    1   0.1640  0.3617  0.2611  11.00000  0.05    0.35
Q5    1   0.0758  0.3772  0.5739  11.00000  0.05    0.35
Q6    1   0.1090 -0.0730  0.3379  11.00000  0.05    0.34
Q7    1   0.2383  0.3960  0.3355  11.00000  0.05    0.34
Q8    1   0.1673  0.1981  0.3379  11.00000  0.05    0.33
Q9    1   0.2095  0.3785  0.2840  11.00000  0.05    0.33
Q10   1   0.1182  0.2053  0.5615  11.00000  0.05    0.33
Q11   1   0.2312  0.2980  0.3208  11.00000  0.05    0.32
Q12   1   0.1420 -0.2453  0.3708  11.00000  0.05    0.32
Q13   1   0.2125  0.2180  0.3494  11.00000  0.05    0.32
Q14   1   0.0491  0.1467  0.3049  11.00000  0.05    0.32
Q15   1   0.0692  0.2780  0.4480  11.00000  0.05    0.31
Q16   1   0.0301  0.0990  0.2356  11.00000  0.05    0.31
Q17   1   0.1000 -0.2785  0.4007  11.00000  0.05    0.30
Q18   1   0.1105  0.2928  0.5908  11.00000  0.05    0.30
Q19   1   0.0000  0.2895  0.2500  10.50000  0.05    0.30
Q20   1   0.0860  0.0536  0.3593  11.00000  0.05    0.30
Q21   1   0.1338 -0.1652  0.3183  11.00000  0.05    0.29
Q22   1   0.1427  0.2714  0.2959  11.00000  0.05    0.29
Q23   1   0.0924  0.1634  0.5085  11.00000  0.05    0.28
Q24   1   0.0956  0.1843  0.4861  11.00000  0.05    0.28
Q25   1  -0.0819  0.2058  0.3796  11.00000  0.05    0.25
;
