# Supplementary material for: Acetonitrile­trichloridobis(cyclo­hexyl­diphenyl­phosphane)rhodium(III) acetonitrile disolvate
Source: Acta Crystallogr Sect E Struct Rep Online. 2011 Nov 19;67(Pt 12):m1785–6. doi: 10.1107/S1600536811047477 (PMC3238697; doi:10.1107/S1600536811047477)
Supplement: Supplementary file 2 [file e-67-m1785-Isup2.hkl]

#
# h,k,l, Fc-squared, Fo-squared, sigma(Fo-squared) and status flag
#
data_I
_shelx_title ' 11Ttm9_0ma in C2/c'
_shelx_refln_list_code          4
_shelx_F_calc_maximum      584.74
_exptl_crystal_F_000      1800.00
_reflns_d_resolution_high  0.7483
 
loop_
 _symmetry_equiv_pos_as_xyz
 'x, y, z'
 '-x, y, -z+1/2'
 'x+1/2, y+1/2, z'
 '-x+1/2, y+1/2, -z+1/2'
 '-x, -y, -z'
 'x, -y, z-1/2'
 '-x+1/2, -y+1/2, -z'
 'x+1/2, -y+1/2, z-1/2'
 
_cell_length_a    24.9950
_cell_length_b    10.0410
_cell_length_c    16.2580
_cell_angle_alpha  90.000
_cell_angle_beta   96.763
_cell_angle_gamma  90.000
 
_shelx_F_squared_multiplier     1.000
 
loop_
 _refln_index_h
 _refln_index_k
 _refln_index_l
 _refln_F_squared_calc
 _refln_F_squared_meas
 _refln_F_squared_sigma
 _refln_observed_status
   2   0   0   115098.24   110049.18   1341.41 o
   4   0   0      844.31      863.80     11.84 o
   6   0   0     6128.44     7546.33     60.24 o
   8   0   0    33024.55    34331.87    238.18 o
  10   0   0    21336.91    21785.64    159.38 o
  12   0   0    27799.82    27622.27    227.74 o
  14   0   0    74403.38    74507.93    664.75 o
  16   0   0    63354.55    62503.75    570.08 o
  18   0   0    12171.83    12101.80    143.13 o
  20   0   0    19807.56    19874.26    256.74 o
  22   0   0    33296.30    33489.23    439.35 o
  24   0   0     8219.69     8387.31    170.58 o
  26   0   0     9624.62     9765.93    195.02 o
  28   0   0     3192.53     3413.96    111.52 o
  30   0   0     2945.04     3031.69    110.90 o
  32   0   0      987.40     1113.21     96.22 o
   1   1   0    52575.50    54682.38    258.16 o
   3   1   0     6556.27     7197.51     37.75 o
   5   1   0     3029.69     3454.94     22.45 o
   7   1   0        0.74       12.21      3.62 o
   9   1   0      767.17      869.06     11.76 o
  11   1   0     8580.07     9313.76     61.32 o
  13   1   0     6952.64     7131.85     61.87 o
  15   1   0    11994.11    11819.30     96.98 o
  17   1   0      468.57      416.80     15.37 o
  19   1   0     1120.31     1067.71     30.67 o
  21   1   0     1043.21     1136.89     34.49 o
  23   1   0     3384.74     3534.40     71.90 o
  25   1   0     5373.62     5267.64     93.95 o
  27   1   0      615.67      566.22     37.95 o
  29   1   0       24.08       17.20     18.32 o
  31   1   0        2.21       14.83     21.34 o
  33   1   0       26.45       17.96     27.82 o
   0   2   0   123892.05   125232.88    934.14 o
   2   2   0      256.60      245.94      7.47 o
   4   2   0     6593.98     7770.87     46.81 o
   6   2   0      239.80      159.76      6.75 o
   8   2   0     6439.12     6614.49     45.04 o
  10   2   0       32.48       15.24      3.92 o
  12   2   0       47.62       27.64      6.00 o
  14   2   0     6934.44     7371.16     62.04 o
  16   2   0     2148.52     2323.06     33.24 o
  18   2   0       80.30       66.57      8.45 o
  20   2   0      348.59      390.52     22.13 o
  22   2   0      173.14      225.82     23.76 o
  24   2   0      219.83      218.71     23.95 o
  26   2   0     1121.60     1080.68     49.92 o
  28   2   0      387.87      321.94     30.97 o
  30   2   0       59.12       56.17     22.26 o
  32   2   0      159.19      122.58     33.77 o
   1   3   0    53729.25    54986.01    294.04 o
   3   3   0     6857.34     6405.60     42.86 o
   5   3   0     3592.79     3446.00     29.93 o
   7   3   0     1997.16     2136.89     24.17 o
   9   3   0      610.14      611.62     14.66 o
  11   3   0     8643.95     8939.93     75.66 o
  13   3   0     8752.26     8430.72     74.87 o
  15   3   0    22256.95    22015.50    158.87 o
  17   3   0     3749.49     3664.98     45.12 o
  19   3   0     1255.46     1187.61     31.10 o
  21   3   0     1610.63     1607.82     54.42 o
  23   3   0     3572.64     3784.27     77.13 o
  25   3   0    11431.12    11062.85    151.33 o
  27   3   0     3572.22     3624.80     88.58 o
  29   3   0      195.43      171.36     29.26 o
  31   3   0      218.92      165.61     53.53 o
   0   4   0   180640.16   180761.30   1356.95 o
   2   4   0    78944.01    79527.49    436.14 o
   4   4   0    35230.29    35726.72    202.15 o
   6   4   0     1393.81     1216.32     19.97 o
   8   4   0      432.38      585.78     16.18 o
  10   4   0     9816.53     9511.52     86.14 o
  12   4   0    12902.76    12867.75    114.28 o
  14   4   0    28933.19    28793.48    201.17 o
  16   4   0    31510.62    31667.86    220.73 o
  18   4   0    13463.41    13520.59    115.20 o
  20   4   0     4893.24     4917.66     83.04 o
  22   4   0    12783.79    12408.88    168.13 o
  24   4   0    10160.24    10436.39    167.63 o
  26   4   0     6107.20     6558.30    148.45 o
  28   4   0      428.75      414.30     46.32 o
  30   4   0      462.30      418.50     65.42 o
   1   5   0      552.80      705.12     22.61 o
   3   5   0     2378.34     2763.79     52.14 o
   5   5   0      696.40      624.62     18.25 o
   7   5   0      216.58      161.89      9.93 o
   9   5   0      443.42      428.80     22.72 o
  11   5   0     1554.09     1695.49     34.47 o
  13   5   0      736.90      809.58     27.74 o
  15   5   0      499.07      508.80     22.32 o
  17   5   0       42.69       54.53     10.98 o
  19   5   0      558.15      601.66     34.27 o
  21   5   0     1005.76      837.51     56.31 o
  23   5   0     2433.19     2655.33     80.24 o
  25   5   0      349.09      305.42     35.62 o
  27   5   0      951.41      833.50     62.00 o
  29   5   0      183.26      161.21     43.20 o
   0   6   0    15400.60    15158.58    169.75 o
   2   6   0    15605.35    15528.74    118.38 o
   4   6   0     6653.82     6645.55     62.75 o
   6   6   0     3683.50     3640.94     42.23 o
   8   6   0      313.83      306.37     15.77 o
  10   6   0     6088.32     6402.19     71.47 o
  12   6   0     1703.25     1760.05     38.25 o
  14   6   0     7826.69     7892.58     84.29 o
  16   6   0     7880.25     7813.86    116.35 o
  18   6   0     3447.02     3425.99     68.15 o
  20   6   0     2396.03     2475.50     85.37 o
  22   6   0      922.90      975.98     56.43 o
  24   6   0     3751.06     3895.42    111.52 o
  26   6   0     2284.94     2425.70    108.97 o
  28   6   0      502.28      401.72     64.42 o
   1   7   0    15756.75    15175.63    125.81 o
   3   7   0    16393.05    16790.28    128.47 o
   5   7   0     5302.00     5155.98     65.68 o
   7   7   0      622.06      582.49     24.57 o
   9   7   0       78.27       97.47     12.57 o
  11   7   0     7996.83     8328.71     97.24 o
  13   7   0     4378.83     4528.90     73.74 o
  15   7   0     9503.18     9614.09    117.65 o
  17   7   0     4872.33     5000.93     86.33 o
  19   7   0     3955.10     3881.19     89.92 o
  21   7   0     1106.42     1177.16     63.91 o
  23   7   0     9559.43     9347.46    332.08 o
  25   7   0     4917.74     4806.94    181.75 o
  27   7   0      975.31      950.80     79.99 o
   0   8   0    21458.34    21245.39    262.55 o
   2   8   0    16632.55    16364.95    163.57 o
   4   8   0     3055.10     3263.69     46.27 o
   6   8   0      764.60      703.28     30.66 o
   8   8   0        2.60        1.75     10.46 o
  10   8   0      652.89      536.10     28.30 o
  12   8   0    10399.84    10542.32    127.42 o
  14   8   0     3602.50     3779.93     96.87 o
  16   8   0     1497.98     1526.14     58.53 o
  18   8   0     2689.56     2713.90     91.91 o
  20   8   0     3386.50     3506.77    135.37 o
  22   8   0     3929.74     3832.05    151.42 o
  24   8   0     1166.15     1196.51     84.55 o
  26   8   0     1232.93     1277.67    119.94 o
   1   9   0     1120.55     1384.98     82.76 o
   3   9   0     4545.40     4194.32     86.55 o
   5   9   0     8787.10     8364.28    129.36 o
   7   9   0     1507.93     1457.46     56.80 o
   9   9   0     2910.53     3025.15     93.16 o
  11   9   0     8836.35     8451.45    163.59 o
  13   9   0        7.04       56.54     19.44 o
  15   9   0     1237.90     1172.08     60.71 o
  17   9   0     3664.58     3675.33    112.05 o
  19   9   0     4157.59     4143.77    117.41 o
  21   9   0     1447.35     1715.00     91.23 o
  23   9   0     1118.22     1225.28     93.41 o
   0  10   0    13141.52    12862.26    229.91 o
   2  10   0    10270.07    10000.87    150.72 o
   4  10   0     6287.21     6053.84    111.90 o
   6  10   0      146.48      147.72     26.08 o
   8  10   0     1825.25     1666.99     80.71 o
  10  10   0     2732.61     2690.83     92.99 o
  12  10   0     8283.08     8154.76    168.57 o
  14  10   0     3629.34     3733.17    171.99 o
  16  10   0     2014.91     2179.48    115.93 o
  18  10   0     4030.00     3996.27    141.98 o
  20  10   0     6765.73     6819.50    194.79 o
  22  10   0     2819.49     3104.09    167.22 o
   1  11   0    15416.73    15046.45    187.89 o
   3  11   0     2816.37     2833.03     76.87 o
   5  11   0       35.86       68.53     24.99 o
   7  11   0        8.75        7.19     21.94 o
   9  11   0       22.28      -16.12     21.28 o
  11  11   0     1203.86     1187.45     75.12 o
  13  11   0     5033.35     4810.49    153.65 o
  15  11   0     3085.34     3118.05    128.83 o
  17  11   0     1122.59     1159.42     91.45 o
   0  12   0     2184.35     2233.26    119.24 o
   2  12   0     3779.00     3899.44    111.52 o
   4  12   0       20.76       13.62     24.56 o
   6  12   0      321.59      291.19     42.54 o
   8  12   0        0.23       13.41     28.55 o
  10  12   0      291.27      269.64     43.65 o
  12  12   0     1651.46     1510.03    102.85 o
  14  12   0     1078.71      901.43    112.51 o
   1  13   0     4569.88     4617.36    166.85 o
   3  13   0     2300.96     2296.82    136.72 o
   5  13   0     3298.88     3069.30    129.84 o
   7  13   0     4908.59     5195.44    161.11 o
 -33   1   1      673.62      789.61     61.30 o
 -31   1   1     1331.67     1307.45     87.79 o
 -29   1   1     4125.78     4367.61     94.42 o
 -27   1   1     3612.63     3566.94     81.37 o
 -25   1   1      452.70      439.76     32.75 o
 -23   1   1      469.42      476.75     31.58 o
 -21   1   1     9514.46     9732.74    102.13 o
 -19   1   1     3804.52     3945.89     51.68 o
 -17   1   1    25616.22    25029.37    184.97 o
 -15   1   1    15990.04    14965.44    119.72 o
 -13   1   1    34021.16    33252.07    236.35 o
 -11   1   1     2104.67     1714.91     21.03 o
  -9   1   1      415.70      273.75     10.09 o
  -7   1   1    12304.14    13304.86     80.64 o
  -5   1   1    61254.34    63148.57    309.48 o
  -3   1   1    49736.13    48724.99    245.79 o
  -1   1   1    63237.70    67099.88    354.62 o
   1   1   1    36758.16    38381.10    177.11 o
   3   1   1      252.18      357.98      5.95 o
   5   1   1    50972.86    52713.28    231.63 o
   7   1   1      563.01      719.30      9.34 o
   9   1   1     1599.82     1411.44     14.74 o
  11   1   1     8926.52     8444.67     58.58 o
  13   1   1    12410.75    12395.57     88.60 o
  15   1   1    19747.05    19200.92    148.03 o
  17   1   1     2883.09     2864.66     46.18 o
  19   1   1      213.52      217.21     16.08 o
  21   1   1    14957.61    14801.27    143.17 o
  23   1   1     9176.23     9134.83    122.68 o
  25   1   1    14951.94    14934.15    176.40 o
  27   1   1     1135.04     1104.37     50.10 o
  29   1   1      201.16      196.09     26.15 o
  31   1   1       74.60       90.50     23.63 o
 -32   2   1      649.33      682.87     55.97 o
 -30   2   1      432.57      339.34     37.98 o
 -28   2   1     3462.01     3223.94     80.04 o
 -26   2   1     1575.62     1843.96     65.64 o
 -24   2   1       90.77      126.84     20.57 o
 -22   2   1     3160.70     3024.63     72.46 o
 -20   2   1     1891.37     1932.20     38.15 o
 -18   2   1    11792.54    11572.01    100.05 o
 -16   2   1    20464.74    20607.24    151.71 o
 -14   2   1    20468.12    19739.22    148.81 o
 -12   2   1    13784.17    14659.15    114.89 o
 -10   2   1     6289.56     6647.45     50.03 o
  -8   2   1    16248.29    17671.64    102.95 o
  -6   2   1    15183.50    16268.00     89.76 o
  -4   2   1      830.61     1033.73     12.85 o
  -2   2   1    31055.02    31564.13    152.71 o
   0   2   1    26549.39    25752.93    130.61 o
   2   2   1    71900.09    73882.31    352.02 o
   4   2   1    48583.99    50029.83    254.25 o
   6   2   1    10160.94    10077.95     54.52 o
   8   2   1     1235.54     1459.60     16.48 o
  10   2   1     1329.64     1292.71     15.85 o
  12   2   1     1152.41     1002.32     15.18 o
  14   2   1     1641.92     1559.27     27.61 o
  16   2   1       12.89       16.90      5.79 o
  18   2   1      475.45      528.72     21.61 o
  20   2   1    11290.47    11028.80    137.76 o
  22   2   1    14436.19    14040.74    162.27 o
  24   2   1    15766.71    15591.16    180.72 o
  26   2   1     3025.33     3077.15     72.03 o
  28   2   1     1258.42     1073.34     51.26 o
  30   2   1     1134.28     1020.78     58.13 o
  32   2   1       65.96       64.10     27.41 o
 -31   3   1        1.43        7.73     26.56 o
 -29   3   1       59.58       39.60     24.40 o
 -27   3   1     2543.05     2488.87     73.16 o
 -25   3   1     2555.55     2651.97     68.47 o
 -23   3   1     1774.26     1893.20     65.33 o
 -21   3   1     1404.63     1469.22     47.38 o
 -19   3   1     1263.22     1193.57     30.20 o
 -17   3   1     5179.70     5120.41     59.18 o
 -15   3   1     7640.54     7621.84     79.39 o
 -13   3   1     6110.02     5530.61     63.36 o
 -11   3   1    11961.12    12145.90     93.09 o
  -9   3   1      731.31      880.27     20.70 o
  -7   3   1     2040.00     2054.54     23.14 o
  -5   3   1     4036.97     4406.81     34.52 o
  -3   3   1    19871.26    21145.09    116.92 o
  -1   3   1     8816.71     8761.58     82.03 o
   1   3   1    34651.93    35094.82    183.55 o
   3   3   1      468.48      304.12      9.66 o
   5   3   1    18609.21    19307.93    113.77 o
   7   3   1       44.23       89.73      5.71 o
   9   3   1     3587.51     3404.11     32.72 o
  11   3   1     4456.53     4569.64     46.13 o
  13   3   1     1770.80     1669.49     25.35 o
  15   3   1     1605.15     1646.84     25.44 o
  17   3   1     4601.63     4554.95     53.60 o
  19   3   1     5654.67     5790.78     71.68 o
  21   3   1     2176.18     2113.09     54.37 o
  23   3   1     2146.80     2269.81     77.87 o
  25   3   1     1121.35     1127.72     57.18 o
  27   3   1     3230.07     3316.38    106.22 o
  29   3   1        6.39        9.86     22.71 o
  31   3   1      171.42      167.46     36.89 o
 -30   4   1     1312.36     1051.36     81.72 o
 -28   4   1     1572.58     1494.08     75.38 o
 -26   4   1     1878.30     1938.46     75.68 o
 -24   4   1      575.40      583.16     50.76 o
 -22   4   1      589.15      588.11     39.20 o
 -20   4   1     1018.73      992.05     51.27 o
 -18   4   1     3620.67     3661.57     52.91 o
 -16   4   1    10958.90    10782.51    101.89 o
 -14   4   1     2763.21     2501.19     40.56 o
 -12   4   1     6431.34     6713.97     70.68 o
 -10   4   1     8374.14     8612.08     69.76 o
  -8   4   1       55.94       89.76      7.86 o
  -6   4   1       48.26       23.68      5.54 o
  -4   4   1    13418.13    14362.66     91.77 o
  -2   4   1    39273.11    40984.32    221.60 o
   0   4   1    42120.29    44608.23    248.14 o
   2   4   1      637.81     1038.93     22.30 o
   4   4   1      448.97      343.47     14.03 o
   6   4   1    16293.65    16925.67    107.28 o
   8   4   1     2711.39     3084.10     34.43 o
  10   4   1     9704.65     9629.36     81.91 o
  12   4   1     3153.49     2902.52     41.39 o
  14   4   1     4966.61     4863.95     64.54 o
  16   4   1     3268.97     3387.00     43.24 o
  18   4   1        7.58        4.37      8.17 o
  20   4   1     2809.43     2778.80     69.54 o
  22   4   1     7900.36     8112.06    136.10 o
  24   4   1     3732.99     3799.32     92.37 o
  26   4   1     1312.93     1362.62     65.56 o
  28   4   1       27.33       50.65     24.55 o
  30   4   1      339.72      406.86     47.87 o
 -29   5   1     2051.01     2117.00    116.48 o
 -27   5   1     3896.82     3949.03    160.09 o
 -25   5   1     3024.06     3222.53    100.66 o
 -23   5   1     5159.00     5303.94    115.70 o
 -21   5   1     6387.67     6610.58    170.77 o
 -19   5   1     6513.88     7013.20    113.49 o
 -17   5   1    15563.74    15405.46    152.09 o
 -15   5   1    37083.54    36263.98    275.69 o
 -13   5   1    40034.98    39618.42    309.75 o
 -11   5   1    11512.63    11436.20     97.76 o
  -9   5   1     1357.69     1276.76     24.79 o
  -7   5   1      107.85      131.72     10.19 o
  -5   5   1     8456.74     8636.09     68.38 o
  -3   5   1    35252.34    36077.66    209.56 o
  -1   5   1   111759.77   115452.57    628.62 o
   1   5   1    57783.29    58362.73    333.61 o
   3   5   1     4885.22     3597.08     40.41 o
   5   5   1     8380.78     7818.41     65.48 o
   7   5   1    14112.06    14323.22    102.40 o
   9   5   1    15193.59    15565.27    123.50 o
  11   5   1    12143.69    12128.69    111.23 o
  13   5   1     7544.79     7352.00     71.23 o
  15   5   1    10265.04    10308.21     93.99 o
  17   5   1     5024.51     5232.54     66.33 o
  19   5   1    11608.20    11888.42    159.49 o
  21   5   1    19895.94    20029.89    235.47 o
  23   5   1    10597.66    10992.50    173.08 o
  25   5   1     8627.52     9162.71    190.26 o
  27   5   1     3731.45     3644.01    108.59 o
  29   5   1     1024.57      938.50     77.32 o
 -28   6   1      841.27      922.83     81.28 o
 -26   6   1      338.53      363.94     50.32 o
 -24   6   1      379.57      283.95     44.43 o
 -22   6   1       26.33       19.73     21.18 o
 -20   6   1      886.28      870.32     59.84 o
 -18   6   1     1694.19     1748.00     55.78 o
 -16   6   1     3272.79     3439.34     66.44 o
 -14   6   1    10926.78    11063.54    133.60 o
 -12   6   1    10364.84    10436.03    100.91 o
 -10   6   1      280.41      317.51     17.51 o
  -8   6   1     1393.08     1268.49     27.76 o
  -6   6   1     2906.09     2864.22     38.17 o
  -4   6   1      324.88      327.11     14.11 o
  -2   6   1     3346.67     3329.75     51.50 o
   0   6   1    12129.12    10628.62     96.82 o
   2   6   1    42537.59    44566.68    323.06 o
   4   6   1     3923.57     4123.58     47.42 o
   6   6   1       25.04       35.77      7.65 o
   8   6   1       92.13      103.51     10.80 o
  10   6   1     5287.23     5362.54     81.19 o
  12   6   1      141.79      164.98     13.33 o
  14   6   1      135.23      108.45     13.74 o
  16   6   1      523.20      440.13     25.87 o
  18   6   1     6120.90     6227.61    102.29 o
  20   6   1     7463.76     7412.11    160.91 o
  22   6   1     2828.32     2917.60     77.77 o
  24   6   1     2978.13     2939.75     95.08 o
  26   6   1      621.41      719.98     58.23 o
  28   6   1       27.65        3.58     29.26 o
 -27   7   1        0.80        7.25     30.44 o
 -25   7   1      698.55      686.10     90.70 o
 -23   7   1      246.39      167.72     38.15 o
 -21   7   1     1325.47     1449.64    110.19 o
 -19   7   1      277.30      217.26     30.40 o
 -17   7   1      823.34      836.51     47.70 o
 -15   7   1      121.20       62.28     16.74 o
 -13   7   1     1470.99     1368.21     61.35 o
 -11   7   1     2933.67     2684.26     49.55 o
  -9   7   1      685.01      651.95     27.63 o
  -7   7   1        0.84       15.87      7.92 o
  -5   7   1     1872.89     2015.89     34.56 o
  -3   7   1     1116.94     1111.82     33.70 o
  -1   7   1      590.10      504.10     18.93 o
   1   7   1      973.74     1014.66     30.21 o
   3   7   1     6874.02     7339.25     79.78 o
   5   7   1      501.88      554.11     23.51 o
   7   7   1       64.60       69.72     11.00 o
   9   7   1      467.22      421.62     22.26 o
  11   7   1      927.50      880.14     28.82 o
  13   7   1      279.29      316.55     22.49 o
  15   7   1        0.08       -6.83     11.24 o
  17   7   1     4204.39     4032.10     89.06 o
  19   7   1      694.57      670.46     44.78 o
  21   7   1        2.25       21.99     21.00 o
  23   7   1      203.44      215.62     37.58 o
  25   7   1      223.44      301.47     58.98 o
  27   7   1      648.01      591.31     63.35 o
 -26   8   1     5547.11     5429.85    166.08 o
 -24   8   1     2097.97     2006.85    110.87 o
 -22   8   1      153.46      142.34     37.71 o
 -20   8   1      208.83      255.42     38.40 o
 -18   8   1     3512.68     3578.54    204.62 o
 -16   8   1    10570.03    10446.27    189.45 o
 -14   8   1     6582.69     6833.00    130.78 o
 -12   8   1     5440.83     5310.59     93.86 o
 -10   8   1     3676.10     3491.09     62.34 o
  -8   8   1        5.93       14.11     11.32 o
  -6   8   1     2367.23     2476.36     41.16 o
  -4   8   1     3248.30     3589.16     49.86 o
  -2   8   1     7689.37     7867.73     75.86 o
   0   8   1    13024.45    13253.01    107.44 o
   2   8   1    10326.61    10381.04    101.49 o
   4   8   1     3828.02     3653.40     61.00 o
   6   8   1     4260.42     4119.86     62.74 o
   8   8   1      134.96      140.59     16.63 o
  10   8   1     9655.96     9858.48    105.15 o
  12   8   1     2752.55     2960.55     59.53 o
  14   8   1     2180.39     2280.05     59.23 o
  16   8   1     1999.41     2173.90     66.65 o
  18   8   1     1567.18     1585.96     77.58 o
  20   8   1     4206.38     4059.93    123.48 o
  22   8   1     5437.14     5382.80    137.21 o
  24   8   1     4749.87     4772.80    133.37 o
  26   8   1     2015.95     2410.13    159.10 o
 -23   9   1     1573.67     1895.00    121.38 o
 -21   9   1      717.99      824.49     64.58 o
 -19   9   1     3524.68     3711.83    112.99 o
 -17   9   1    17513.15    17496.97    271.22 o
 -15   9   1    19428.75    19320.13    379.89 o
 -13   9   1    16921.69    16366.34    290.20 o
 -11   9   1     2679.38     2613.63     77.62 o
  -9   9   1     2236.87     2171.76     83.20 o
  -7   9   1       84.94       75.45     19.13 o
  -5   9   1     3138.97     3016.56    131.27 o
  -3   9   1    10622.63    10400.16    148.16 o
  -1   9   1    26687.16    26338.95    281.93 o
   1   9   1    19835.30    19829.59    254.61 o
   3   9   1    20403.42    19390.94    284.10 o
   5   9   1     4449.01     3999.93     84.18 o
   7   9   1     5047.85     4928.43     95.10 o
   9   9   1     3819.51     3835.67     78.60 o
  11   9   1     2086.84     2119.05     65.51 o
  13   9   1    10019.06     9997.73    158.42 o
  15   9   1     4965.63     5255.71    123.39 o
  17   9   1     5575.27     6060.98    164.41 o
  19   9   1     1462.15     1636.75     98.53 o
  21   9   1     8338.45     8826.39    297.88 o
  23   9   1    12349.71    12237.95    286.85 o
 -22  10   1        6.61       -4.29     42.08 o
 -20  10   1      218.32      210.08     48.62 o
 -18  10   1      113.94       71.24     36.82 o
 -16  10   1     1067.82     1169.42    127.93 o
 -14  10   1     1872.62     1789.74     88.82 o
 -12  10   1        2.81       72.18     28.51 o
 -10  10   1     1821.49     1913.03    109.58 o
  -8  10   1      400.31      396.07     38.50 o
  -6  10   1     1215.27     1255.71     57.44 o
  -4  10   1       92.07      136.20     24.13 o
  -2  10   1       93.21       75.61     21.58 o
   0  10   1     1331.88     1330.58     74.99 o
   2  10   1     2051.95     2012.78     66.05 o
   4  10   1        4.66       34.48     16.93 o
   6  10   1      581.03      515.87     48.75 o
   8  10   1      273.52      316.08     38.08 o
  10  10   1      377.47      400.75     42.88 o
  12  10   1      172.92       70.13     31.39 o
  14  10   1       81.03       39.29     29.86 o
  16  10   1      129.69      127.87     38.33 o
  18  10   1      273.90      228.42     45.56 o
  20  10   1        0.84       27.74     35.59 o
 -19  11   1      119.52      100.55     48.89 o
 -17  11   1     1200.51     1404.61    100.56 o
 -15  11   1      103.25      163.80     48.08 o
 -13  11   1      153.80      103.76     33.25 o
 -11  11   1       83.63       71.65     31.20 o
  -9  11   1     1111.28     1045.85     69.91 o
  -7  11   1       13.62       68.24     25.83 o
  -5  11   1        6.17       -6.14     19.94 o
  -3  11   1      118.47       80.98     25.84 o
  -1  11   1     1791.78     1792.53     70.19 o
   1  11   1      676.25      739.90     46.66 o
   3  11   1       48.99       85.76     22.68 o
   5  11   1       88.38       15.49     19.96 o
   7  11   1      266.64      181.61     32.26 o
   9  11   1      474.36      484.63     49.41 o
  11  11   1        5.03        1.08     24.28 o
  13  11   1      421.88      309.71     50.34 o
  15  11   1      658.49      591.77     68.40 o
  17  11   1      129.75       69.72     34.82 o
 -14  12   1     7041.76     7391.73    274.09 o
 -12  12   1     5332.54     5612.79    173.22 o
 -10  12   1     1494.99     1439.48     85.56 o
  -8  12   1       18.77      -13.37     26.45 o
  -6  12   1      362.15      348.23     57.40 o
  -4  12   1     2523.99     2464.83    112.54 o
  -2  12   1     6268.55     6201.36    131.74 o
   0  12   1     9333.06     9223.45    179.22 o
   2  12   1     6051.66     5948.14    147.94 o
   4  12   1     1891.01     1975.94     94.91 o
   6  12   1     1290.67     1278.55     78.91 o
   8  12   1     1625.99     1549.52     86.24 o
  10  12   1     3817.16     3660.22    135.10 o
  12  12   1     2954.91     2834.51    128.12 o
  14  12   1     1270.04     1378.32    114.38 o
  -7  13   1      184.90      224.56     47.58 o
  -5  13   1       58.64       34.53     44.47 o
  -3  13   1     6526.95     6744.25    207.22 o
  -1  13   1     8754.29     9053.20    242.00 o
   1  13   1     5368.40     5225.05    179.53 o
   3  13   1     2175.99     1827.63    106.97 o
   5  13   1       90.70       29.40     36.21 o
   7  13   1     1783.87     1927.37    139.80 o
 -32   0   2     7661.61     8051.52    254.73 o
 -30   0   2    18263.47    18991.73    735.99 o
 -28   0   2    14113.73    14034.00    262.16 o
 -26   0   2     9759.67     9534.65    299.86 o
 -24   0   2      724.34      808.53     59.32 o
 -22   0   2    11289.80    11586.16    207.24 o
 -20   0   2        8.12       18.95     12.32 o
 -18   0   2    26596.91    26510.93    281.21 o
 -16   0   2   111759.56   113455.23   1008.91 o
 -14   0   2    96502.94    96546.48    943.95 o
 -12   0   2    40688.30    38045.13    397.64 o
 -10   0   2     8432.86     7983.15     90.45 o
  -8   0   2    61253.09    64539.62    532.65 o
  -6   0   2    71720.20    75272.75    571.34 o
  -4   0   2    70436.14    68829.91    520.50 o
  -2   0   2   125313.40   125692.80    952.04 o
   0   0   2    62346.29    63400.89    517.62 o
   4   0   2    56810.58    59615.83   1246.50 o
   6   0   2   341916.75   337624.19   3503.33 o
   8   0   2   117050.66   120220.45   1020.33 o
  10   0   2    63165.48    60525.74    487.44 o
  12   0   2    48630.27    51184.55    392.68 o
  14   0   2     3995.65     4159.25     58.47 o
  16   0   2      149.43      206.35     30.25 o
  18   0   2       27.61       60.56     19.45 o
  20   0   2    73203.83    73168.39    739.06 o
  22   0   2    55622.92    54524.93    649.99 o
  24   0   2    21332.20    21548.48    424.76 o
  26   0   2    11102.05    11089.97    205.01 o
  28   0   2     6782.59     6776.07    226.51 o
  30   0   2     1823.17     1530.09     87.07 o
  32   0   2      192.37      137.88     43.53 o
 -33   1   2     2008.25     2023.04    104.75 o
 -31   1   2     3121.44     3138.67     99.48 o
 -29   1   2     2627.20     2686.42     78.00 o
 -27   1   2      280.48      257.33     29.06 o
 -25   1   2        2.57       25.58     14.68 o
 -23   1   2       69.48       68.82     16.94 o
 -21   1   2      119.82      122.11     13.26 o
 -19   1   2     2527.75     2463.76     41.28 o
 -17   1   2     7683.32     7806.27     79.58 o
 -15   1   2    24032.11    25004.44    191.93 o
 -13   1   2    22802.11    23341.61    178.33 o
 -11   1   2      523.16      418.68     15.41 o
  -9   1   2     3198.80     3809.78     37.04 o
  -7   1   2     3487.19     3566.89     31.52 o
  -5   1   2      397.19      388.43     10.38 o
  -3   1   2    57415.16    57431.92    329.68 o
  -1   1   2    36548.56    37979.23    212.54 o
   1   1   2     3708.53     3731.69     26.30 o
   3   1   2     2362.78     2330.22     23.73 o
   5   1   2     4610.37     4799.33     33.45 o
   7   1   2    18586.04    18917.85    105.71 o
   9   1   2    19038.88    20819.42    114.57 o
  11   1   2       86.42       32.55      5.10 o
  13   1   2       11.57       13.05      4.97 o
  15   1   2      395.49      427.93     14.46 o
  17   1   2      146.59      143.20     10.69 o
  19   1   2     9605.91     9868.29    104.98 o
  21   1   2     8483.61     8211.11     97.41 o
  23   1   2     6021.18     5878.24     91.89 o
  25   1   2     1831.23     1966.57     54.92 o
  27   1   2      169.98      165.12     22.94 o
  29   1   2       40.03       43.22     19.72 o
  31   1   2        5.37        8.39     20.22 o
 -32   2   2       44.31       32.65     28.32 o
 -30   2   2      700.45      599.82     52.58 o
 -28   2   2      375.85      348.14     34.23 o
 -26   2   2      204.14      181.36     24.43 o
 -24   2   2       37.99       28.14     15.89 o
 -22   2   2     1789.41     1838.01     50.60 o
 -20   2   2      246.21      222.00     16.60 o
 -18   2   2     2019.35     1953.27     56.35 o
 -16   2   2     3681.16     3576.42     50.58 o
 -14   2   2     5256.23     5163.49     90.52 o
 -12   2   2     1575.84     2186.84     30.65 o
 -10   2   2     3096.95     3807.30     39.08 o
  -8   2   2    13853.92    14964.24     94.78 o
  -6   2   2     2442.71     2650.43     27.63 o
  -4   2   2     5904.84     5818.85     43.55 o
  -2   2   2     1307.49     1354.57     29.37 o
   0   2   2     2139.58     2324.41     20.84 o
   2   2   2     3618.31     4270.38     42.36 o
   4   2   2    14259.81    15410.44     85.08 o
   6   2   2     4935.75     5187.49     38.41 o
   8   2   2     1735.73     1794.81     18.30 o
  10   2   2     2334.81     2788.88     27.78 o
  12   2   2     9754.04    10186.91     81.82 o
  14   2   2      383.95      430.82     14.06 o
  16   2   2      213.78      244.65     12.28 o
  18   2   2      675.74      680.67     21.84 o
  20   2   2     8680.23     8488.89     98.78 o
  22   2   2     1040.92      943.32     40.82 o
  24   2   2      146.15      134.18     22.88 o
  26   2   2      115.44       87.41     19.83 o
  28   2   2      291.48      265.39     28.97 o
  30   2   2       14.04      -15.45     18.85 o
  32   2   2       36.08       35.57     24.35 o
 -31   3   2     3801.27     3611.96    139.37 o
 -29   3   2     7241.80     7514.82    154.81 o
 -27   3   2     2863.10     3030.44     78.47 o
 -25   3   2      200.61      190.76     23.83 o
 -23   3   2       75.64       58.47     16.66 o
 -21   3   2      229.42      148.84     19.01 o
 -19   3   2     3620.40     3715.51     54.10 o
 -17   3   2    16218.17    16369.44    138.56 o
 -15   3   2    39642.30    40543.12    282.59 o
 -13   3   2    23713.35    23282.14    173.75 o
 -11   3   2     3977.21     3206.17     37.74 o
  -9   3   2     4736.04     5665.35     52.03 o
  -7   3   2       34.72       90.34      6.95 o
  -5   3   2     3196.89     3186.79     30.54 o
  -3   3   2    15105.34    15046.67     90.42 o
  -1   3   2     5248.72     4990.75     37.53 o
   1   3   2    11431.55    11306.27     67.39 o
   3   3   2    24158.21    25387.28    135.60 o
   5   3   2    14230.51    13907.70     87.14 o
   7   3   2     7490.11     7162.23     46.30 o
   9   3   2    13255.76    12837.30     86.33 o
  11   3   2    12347.14    12125.83     83.58 o
  13   3   2        4.01        8.68      5.16 o
  15   3   2      769.12      730.26     18.41 o
  17   3   2      259.12      195.80     14.01 o
  19   3   2    11944.87    11677.63    108.74 o
  21   3   2    15341.40    15005.53    192.13 o
  23   3   2    12945.22    13146.05    181.29 o
  25   3   2     5358.21     5372.89    108.85 o
  27   3   2      507.48      591.58     46.58 o
  29   3   2      777.42      723.21     50.68 o
  31   3   2       24.87       19.42     25.85 o
 -30   4   2     8327.86     8268.85    183.45 o
 -28   4   2    13541.13    13953.51    242.31 o
 -26   4   2     6948.56     7099.53    162.53 o
 -24   4   2      285.15      285.70     29.89 o
 -22   4   2       13.85       22.59     15.02 o
 -20   4   2     2046.85     2056.35     65.87 o
 -18   4   2    21327.42    22055.11    196.42 o
 -16   4   2    46917.89    45814.91    333.36 o
 -14   4   2    25757.28    24788.96    189.31 o
 -12   4   2    34275.76    33055.30    227.00 o
 -10   4   2    11282.70    11569.24     90.57 o
  -8   4   2     7536.74     7931.39     65.89 o
  -6   4   2     9638.60    10323.92     72.97 o
  -4   4   2    17374.45    17969.56    114.74 o
  -2   4   2    14777.23    13801.74     89.40 o
   0   4   2    36283.79    37885.04    202.26 o
   2   4   2    35374.10    35733.89    185.59 o
   4   4   2    25712.31    25170.43    139.58 o
   6   4   2    27077.90    26401.09    159.11 o
   8   4   2    33789.69    33162.93    208.89 o
  10   4   2    47468.09    47425.63    279.85 o
  12   4   2    12193.86    11952.83     92.06 o
  14   4   2     3166.47     3258.23     37.38 o
  16   4   2      431.52      460.42     18.38 o
  18   4   2      245.74      259.87     17.58 o
  20   4   2    11833.47    11909.68    155.05 o
  22   4   2    43211.91    42944.52    415.23 o
  24   4   2    25655.13    25950.57    348.34 o
  26   4   2     6603.21     6574.18    139.23 o
  28   4   2       83.42       99.34     25.48 o
  30   4   2      940.10      930.49     65.58 o
 -29   5   2        4.13       14.35     31.31 o
 -27   5   2        0.64       34.98     26.96 o
 -25   5   2      109.72      145.36     35.06 o
 -23   5   2     1804.11     1719.07     68.98 o
 -21   5   2     2989.96     2971.30     69.24 o
 -19   5   2      623.08      635.56     46.08 o
 -17   5   2     1356.58     1557.40     39.29 o
 -15   5   2      768.55      779.98     32.61 o
 -13   5   2        7.27       27.77      9.22 o
 -11   5   2        5.77       32.87      8.07 o
  -9   5   2      531.94      547.83     19.84 o
  -7   5   2     4449.11     4764.36     50.28 o
  -5   5   2     6745.15     7222.90     64.28 o
  -3   5   2     5309.39     5695.89     53.89 o
  -1   5   2     2660.48     2505.31     38.26 o
   1   5   2      667.07      903.64     21.38 o
   3   5   2     1621.72     1546.45     23.40 o
   5   5   2      559.05      697.97     18.32 o
   7   5   2     1931.67     2079.59     46.56 o
   9   5   2       47.54       91.25      9.83 o
  11   5   2     3086.31     3036.93     46.82 o
  13   5   2      153.21      130.95     11.02 o
  15   5   2        9.68       14.32      6.68 o
  17   5   2      318.60      358.41     21.45 o
  19   5   2      159.12      197.73     35.96 o
  21   5   2       42.95       86.79     21.05 o
  23   5   2     2672.88     2660.44     72.59 o
  25   5   2       17.17       -4.26     20.27 o
  27   5   2     1174.25     1206.29     66.02 o
  29   5   2       87.38       29.09     28.43 o
 -28   6   2     3363.14     3596.36    132.78 o
 -26   6   2      956.68      922.56     75.39 o
 -24   6   2      315.63      331.26     46.82 o
 -22   6   2     1360.24     1283.91     71.69 o
 -20   6   2     3066.60     3027.22     90.61 o
 -18   6   2     6294.74     6342.83    121.82 o
 -16   6   2     2637.76     2661.54     54.73 o
 -14   6   2     7975.03     8226.43    101.69 o
 -12   6   2    12297.92    12182.88    118.24 o
 -10   6   2     1991.88     1768.58     36.31 o
  -8   6   2     1943.40     1918.31     33.18 o
  -6   6   2     1071.07     1172.00     28.39 o
  -4   6   2    10733.19    10472.74     95.96 o
  -2   6   2     6916.48     6705.07     70.14 o
   0   6   2     9067.15     9345.19     84.18 o
   2   6   2    11515.97    11709.02     95.67 o
   4   6   2     8051.57     7514.44     64.29 o
   6   6   2     1435.05     1350.63     27.07 o
   8   6   2     7587.50     7497.27     75.22 o
  10   6   2     7665.69     7680.24     74.96 o
  12   6   2     5161.12     5240.72     64.29 o
  14   6   2     3031.85     3145.11     45.26 o
  16   6   2      462.30      531.70     32.32 o
  18   6   2      729.39      789.38     37.48 o
  20   6   2     4573.82     4426.97    122.81 o
  22   6   2     7487.58     7344.83    127.53 o
  24   6   2     4606.90     4543.26    101.24 o
  26   6   2     2453.53     2660.11     95.00 o
  28   6   2       54.00       13.11     30.77 o
 -27   7   2     5565.80     6084.88    278.55 o
 -25   7   2      880.97      758.43     69.49 o
 -23   7   2      891.53      813.54     82.28 o
 -21   7   2      321.31      304.97     45.24 o
 -19   7   2     3780.04     3868.59    118.56 o
 -17   7   2    11347.43    11312.04    178.77 o
 -15   7   2    15539.52    15600.88    175.28 o
 -13   7   2    21843.24    21465.21    202.99 o
 -11   7   2    22503.65    21786.21    189.90 o
  -9   7   2     1406.38     1416.86     36.45 o
  -7   7   2     1756.61     1696.64     35.39 o
  -5   7   2      103.98      107.74     11.21 o
  -3   7   2    18880.45    19403.43    145.70 o
  -1   7   2     7769.88     7554.34     77.87 o
   1   7   2    15672.46    15822.73    127.89 o
   3   7   2     7940.61     7955.19     92.41 o
   5   7   2     8741.18     8627.02     82.36 o
   7   7   2     7062.75     6814.02     77.22 o
   9   7   2    10645.38    10345.34     95.41 o
  11   7   2     6982.48     7077.65     88.64 o
  13   7   2      182.57      104.80     15.33 o
  15   7   2      506.58      641.89     31.19 o
  17   7   2      724.44      786.35     40.21 o
  19   7   2     3667.43     3642.71     79.02 o
  21   7   2     6381.47     6584.22    122.77 o
  23   7   2    14182.41    14218.06    215.97 o
  25   7   2     6369.01     6878.16    158.01 o
  27   7   2      702.93      778.97     69.89 o
 -26   8   2     2825.44     2905.54    129.23 o
 -24   8   2       66.17       63.35     42.13 o
 -22   8   2      217.92      120.72     38.30 o
 -20   8   2      108.25       75.14     31.48 o
 -18   8   2     3858.09     3842.90    165.48 o
 -16   8   2    15496.68    15144.79    243.41 o
 -14   8   2    18659.76    17990.93    247.19 o
 -12   8   2     1728.48     1708.95     55.48 o
 -10   8   2      396.55      404.07     28.10 o
  -8   8   2       17.45       50.58     12.72 o
  -6   8   2      927.03      927.05     31.54 o
  -4   8   2     3040.95     3026.59     49.59 o
  -2   8   2     2923.15     2699.01     44.85 o
   0   8   2     9308.45     9190.78    100.25 o
   2   8   2     1706.80     1837.41     36.77 o
   4   8   2     5333.65     5478.03     69.50 o
   6   8   2     2656.08     2636.33     47.17 o
   8   8   2    11262.05    10876.04    109.81 o
  10   8   2     3724.36     3681.95     61.10 o
  12   8   2     3412.18     3508.31     64.79 o
  14   8   2      130.32      126.24     17.63 o
  16   8   2       42.69       44.12     17.81 o
  18   8   2      665.37      675.29     43.41 o
  20   8   2     3280.31     3499.24    104.24 o
  22   8   2     6702.79     6835.98    170.46 o
  24   8   2     7170.70     7480.27    185.04 o
  26   8   2     1837.80     1740.07    190.58 o
 -23   9   2      981.20     1064.41     83.22 o
 -21   9   2     1564.88     1361.04     91.79 o
 -19   9   2     3226.06     3385.20    109.17 o
 -17   9   2      744.97      872.86     64.18 o
 -15   9   2       59.67      127.68     31.96 o
 -13   9   2     5146.70     5045.39    126.23 o
 -11   9   2    16382.77    16123.39    225.42 o
  -9   9   2      869.08      823.26     45.48 o
  -7   9   2      710.89      806.58     44.79 o
  -5   9   2     4737.00     4676.18     93.28 o
  -3   9   2     2959.15     3154.32     84.20 o
  -1   9   2      628.46      733.33     41.87 o
   1   9   2     4722.27     4367.33     87.02 o
   3   9   2     8569.45     7921.08    121.74 o
   5   9   2     5159.48     5168.64     94.07 o
   7   9   2       30.35       92.89     22.14 o
   9   9   2     3562.61     3597.08    113.48 o
  11   9   2     5022.59     5051.36    120.86 o
  13   9   2     1175.65     1136.21     89.24 o
  15   9   2     3674.30     3660.15    121.76 o
  17   9   2     4396.31     4283.35    135.44 o
  19   9   2     1176.09     1157.47     82.65 o
  21   9   2      268.74      418.61     55.89 o
  23   9   2     1024.45      986.76     83.29 o
 -22  10   2     1686.24     1743.34    132.73 o
 -20  10   2      604.60      703.73     85.46 o
 -18  10   2     2688.38     2815.33    132.26 o
 -16  10   2     4508.39     4651.83    150.52 o
 -14  10   2    18875.04    18745.45    292.83 o
 -12  10   2     6903.27     6779.88    175.61 o
 -10  10   2      846.91      872.81     61.36 o
  -8  10   2      321.09      296.01     52.37 o
  -6  10   2     1707.04     1553.90     64.28 o
  -4  10   2     6501.99     6149.38    113.54 o
  -2  10   2     7026.63     6937.25    120.62 o
   0  10   2     8595.74     8467.89    134.96 o
   2  10   2     5860.52     5377.40    102.61 o
   4  10   2     5557.42     5276.75    108.46 o
   6  10   2     1274.08     1195.28     66.29 o
   8  10   2     9605.06     9245.49    176.31 o
  10  10   2     4292.99     4025.07    111.22 o
  12  10   2     4319.41     4034.04    129.71 o
  14  10   2      955.28      883.34     72.80 o
  16  10   2     1559.27     1579.03     97.19 o
  18  10   2     2793.10     2607.51    123.46 o
  20  10   2     3834.94     3921.78    142.68 o
 -19  11   2        5.87      -15.88     46.94 o
 -17  11   2     4146.27     4070.00    249.80 o
 -15  11   2    14413.20    14491.84    296.99 o
 -13  11   2     8861.15     9335.95    195.07 o
 -11  11   2     1847.89     1836.73     93.94 o
  -9  11   2       12.37       17.20     23.90 o
  -7  11   2       54.47       77.73     27.44 o
  -5  11   2      104.85       84.63     26.53 o
  -3  11   2     3155.12     3168.88     83.78 o
  -1  11   2     7422.29     7191.84    166.62 o
   1  11   2     3134.61     3156.57     87.28 o
   3  11   2      339.41      427.51     39.87 o
   5  11   2     3519.56     3404.86    113.51 o
   7  11   2     8160.17     7706.12    268.83 o
   9  11   2     3052.36     2938.52    114.95 o
  11  11   2     3143.83     3106.52    117.74 o
  13  11   2       48.40       55.93     38.16 o
  15  11   2       63.07       20.85     35.69 o
  17  11   2       20.84      101.84     40.25 o
 -14  12   2     1714.69     1822.64    143.52 o
 -12  12   2      102.11      110.18     42.61 o
 -10  12   2       45.21       63.68     32.07 o
  -8  12   2        5.36       32.59     30.55 o
  -6  12   2       13.87        6.63     29.45 o
  -4  12   2      908.81      939.66     76.50 o
  -2  12   2     1502.64     1336.84     86.28 o
   0  12   2      768.10      711.28     64.56 o
   2  12   2      492.76      526.07     52.33 o
   4  12   2      145.77      183.12     35.66 o
   6  12   2      499.76      442.21     49.00 o
   8  12   2     1294.24     1433.03     95.65 o
  10  12   2     1054.44     1155.29     89.61 o
  12  12   2      354.11      383.38     56.55 o
  14  12   2       72.41       91.05     46.55 o
  -7  13   2     2057.15     1801.80    124.62 o
  -5  13   2     1785.44     1868.46    190.91 o
  -3  13   2     2781.44     2820.21    114.84 o
  -1  13   2     4992.55     5069.25    215.10 o
   1  13   2     4367.72     4464.21    144.62 o
   3  13   2     5380.15     5716.79    234.93 o
   5  13   2     5332.04     5512.01    163.85 o
   7  13   2     2160.40     2392.85    176.80 o
 -33   1   3     1465.47     1565.34     85.83 o
 -31   1   3     9110.69     9586.26    183.11 o
 -29   1   3     9341.96     9826.30    178.65 o
 -27   1   3     6368.55     6233.63    113.40 o
 -25   1   3       22.55       30.38     16.10 o
 -23   1   3     1413.36     1442.87     55.73 o
 -21   1   3      607.68      665.83     27.36 o
 -19   1   3      189.15      231.43     16.63 o
 -17   1   3    19100.76    18507.68    177.23 o
 -15   1   3    18200.32    17047.98    144.06 o
 -13   1   3    33832.68    33763.09    235.68 o
 -11   1   3    14541.66    14215.09    113.40 o
  -9   1   3    18071.42    19407.87    131.72 o
  -7   1   3    14849.00    14657.78    105.79 o
  -3   1   3     8411.38     9815.34     71.63 o
  -1   1   3    59159.39    61904.23    353.84 o
   1   1   3     8817.43     9194.08     53.58 o
   3   1   3    28196.01    29728.72    211.24 o
   5   1   3     3473.72     4405.06     52.11 o
   7   1   3   127757.97   131194.41    905.73 o
   9   1   3    72292.91    70842.06    498.58 o
  11   1   3    18562.95    18001.99    140.89 o
  13   1   3     3123.91     3416.15     37.23 o
  15   1   3     1552.21     1734.79     27.97 o
  17   1   3     1108.58     1116.89     25.59 o
  19   1   3     8488.98     8187.93     86.82 o
  21   1   3    22380.42    21760.00    185.66 o
  23   1   3    10110.84     9965.67    131.22 o
  25   1   3     8521.12     8341.35    139.21 o
  27   1   3     1583.90     1559.14     56.21 o
  29   1   3      802.60      908.35     48.94 o
  31   1   3      121.79       79.59     27.14 o
 -32   2   3     3220.42     3486.45    109.63 o
 -30   2   3     4718.95     4733.02    131.30 o
 -28   2   3    10766.42    10899.89    188.03 o
 -26   2   3     1593.60     1451.96     60.89 o
 -24   2   3        5.77       12.81     14.16 o
 -22   2   3     2546.64     2384.41     65.99 o
 -20   2   3      116.79       50.34     11.74 o
 -18   2   3     8412.39     8512.45     98.83 o
 -16   2   3    11072.15    10753.55    111.83 o
 -14   2   3    21056.03    20073.66    156.08 o
 -12   2   3    18158.05    17645.79    127.26 o
 -10   2   3      363.03      706.26     23.70 o
  -8   2   3     3136.18     3334.21     36.34 o
  -6   2   3     5079.15     5026.07     50.32 o
  -4   2   3    16208.24    15899.48    111.73 o
  -2   2   3     5287.15     5351.59     43.10 o
   0   2   3    16026.35    16557.28     91.58 o
   2   2   3    20743.92    21223.16    111.03 o
   4   2   3     7307.35     6895.30     44.15 o
   6   2   3     2215.88     1784.66     19.75 o
   8   2   3    24005.91    23996.28    144.64 o
  10   2   3    41618.25    41758.92    253.68 o
  12   2   3     4055.23     3715.05     40.87 o
  14   2   3       94.65       53.90      8.27 o
  16   2   3     7867.25     7738.50     74.87 o
  18   2   3     1734.25     1740.70     36.38 o
  20   2   3     3397.20     3530.79     55.86 o
  22   2   3     5503.32     5672.70    115.74 o
  24   2   3    12756.96    12514.40    159.42 o
  26   2   3     3085.35     2892.59     69.99 o
  28   2   3      111.96       85.97     21.89 o
  30   2   3        2.85        4.84     20.34 o
 -31   3   3     1749.61     1673.90     93.54 o
 -29   3   3     7336.40     7474.47    159.71 o
 -27   3   3     4692.19     5093.35    120.65 o
 -25   3   3        3.27       -3.33     14.98 o
 -23   3   3      787.04      863.97     41.40 o
 -21   3   3      108.96       83.58     17.67 o
 -19   3   3     1393.63     1492.29     39.10 o
 -17   3   3     6338.76     6416.78     79.04 o
 -15   3   3    18373.59    18656.99    152.02 o
 -13   3   3    12390.25    12580.02    101.31 o
 -11   3   3     8920.61     9754.99     82.21 o
  -9   3   3      633.96     1035.30     23.06 o
  -7   3   3     1216.35     1043.87     19.24 o
  -5   3   3     8552.05     8577.95     64.45 o
  -3   3   3      661.37      488.19     14.08 o
  -1   3   3     4432.66     4860.83     38.38 o
   1   3   3     6705.97     6872.36     46.48 o
   3   3   3    16538.87    16655.18     99.71 o
   5   3   3    14409.21    13834.85     83.68 o
   7   3   3     5075.63     4502.83     37.52 o
   9   3   3     7245.62     6897.97     59.64 o
  11   3   3    17281.96    18038.17    124.51 o
  13   3   3      269.45      292.56     16.51 o
  15   3   3      327.84      316.23     13.83 o
  17   3   3       69.25       52.92      9.84 o
  19   3   3      964.88     1042.99     33.72 o
  21   3   3     7898.21     7588.23    112.23 o
  23   3   3     6913.68     7060.72    147.78 o
  25   3   3     5089.85     5153.76    109.55 o
  27   3   3      906.98      988.19     53.61 o
  29   3   3        6.78        5.31     21.00 o
  31   3   3      195.31      169.10     33.81 o
 -30   4   3      291.28      399.81     51.46 o
 -28   4   3     1772.61     1704.80     91.84 o
 -26   4   3      505.47      473.08     49.32 o
 -24   4   3     1036.10     1095.90     56.07 o
 -22   4   3      730.22      699.19     42.61 o
 -20   4   3      262.61      315.20     27.56 o
 -18   4   3     7105.42     7050.39    111.30 o
 -16   4   3     7360.27     7301.41     85.25 o
 -14   4   3     2864.13     2708.89     53.38 o
 -12   4   3     8403.47     8318.83     77.58 o
 -10   4   3     3770.97     3659.76     56.83 o
  -8   4   3     2587.81     2626.50     34.80 o
  -6   4   3     5582.22     5660.96     50.09 o
  -4   4   3     3705.19     3726.35     37.36 o
  -2   4   3    12619.90    13486.46     91.64 o
   0   4   3      847.56      762.87     17.28 o
   2   4   3     3527.34     3109.16     30.18 o
   4   4   3    13589.09    14303.47     88.69 o
   6   4   3    22184.54    22864.57    148.37 o
   8   4   3    10676.38    10522.80     92.52 o
  10   4   3     4913.51     4544.12     45.07 o
  12   4   3      410.51      398.93     13.75 o
  14   4   3       86.22      131.72      9.63 o
  16   4   3      716.49      754.98     22.10 o
  18   4   3     5028.65     5052.47     69.37 o
  20   4   3     6472.14     6158.34    100.29 o
  22   4   3     1934.02     1909.74     60.71 o
  24   4   3     1233.80     1241.29     58.12 o
  26   4   3     1471.41     1529.75     67.09 o
  28   4   3     1289.84     1252.66     63.82 o
  30   4   3      110.26       83.28     28.22 o
 -29   5   3    15310.14    16112.87    276.03 o
 -27   5   3     8914.16     9568.32    194.56 o
 -25   5   3     1747.95     1672.48     85.47 o
 -23   5   3     1251.94     1198.27     63.89 o
 -21   5   3      469.79      525.95     37.52 o
 -19   5   3      712.00      837.02     48.92 o
 -17   5   3    21512.74    21270.25    185.49 o
 -15   5   3    36545.23    36312.32    279.23 o
 -13   5   3    39985.04    39660.13    273.75 o
 -11   5   3     9462.61     9614.28     87.00 o
  -9   5   3     9232.79     9036.02     77.49 o
  -7   5   3    26484.81    26700.47    197.30 o
  -5   5   3     8245.98     8012.69     78.29 o
  -3   5   3    17109.01    16671.12    113.44 o
  -1   5   3     6814.77     7242.91     63.09 o
   1   5   3     5181.32     4970.31     47.36 o
   3   5   3     9272.84     8686.50     67.77 o
   5   5   3    43489.47    43794.57    261.40 o
   7   5   3    57456.33    57024.23    359.36 o
   9   5   3    59371.70    57803.68    364.76 o
  11   5   3    10496.15    10684.78     91.10 o
  13   5   3     5038.65     5290.46     51.00 o
  15   5   3      306.40      266.54     13.82 o
  17   5   3     1888.48     1932.22     48.25 o
  19   5   3     7342.10     7527.28    107.47 o
  21   5   3    19889.81    19552.57    226.74 o
  23   5   3    14090.09    14163.99    197.72 o
  25   5   3    13677.59    13922.91    190.21 o
  27   5   3     4559.25     4476.45    107.59 o
  29   5   3     2063.58     2072.29     94.93 o
 -28   6   3     4239.78     4355.07    149.11 o
 -26   6   3      893.10      895.21     75.43 o
 -24   6   3        5.85       25.78     27.77 o
 -22   6   3     2791.29     2781.55    156.62 o
 -20   6   3      198.27      150.26     27.80 o
 -18   6   3       87.71       88.06     19.42 o
 -16   6   3    14361.28    14077.13    148.46 o
 -14   6   3    20598.36    20283.29    216.68 o
 -12   6   3     5043.62     4987.38     71.54 o
 -10   6   3     1621.06     1568.78     35.80 o
  -8   6   3      452.41      445.35     23.00 o
  -6   6   3     3977.37     3886.82     68.31 o
  -4   6   3     7778.81     8235.53     79.57 o
  -2   6   3     2601.42     2713.87     39.16 o
   0   6   3      607.77      572.06     20.42 o
   2   6   3      866.71     1037.68     23.68 o
   4   6   3      439.69      329.54     14.86 o
   6   6   3     6412.86     6311.91     59.77 o
   8   6   3    11559.74    11976.43    114.15 o
  10   6   3     9841.96    10270.42     99.75 o
  12   6   3     1173.59     1226.39     28.72 o
  14   6   3       91.46       98.83     12.02 o
  16   6   3      703.01      666.31     32.53 o
  18   6   3       85.10       65.24     16.32 o
  20   6   3      131.39      181.02     28.10 o
  22   6   3     4675.47     5038.45    118.11 o
  24   6   3     7794.20     7824.52    127.36 o
  26   6   3     2539.81     2483.95     90.55 o
  28   6   3        1.85      -19.91     26.05 o
 -27   7   3     1185.34     1140.14     88.24 o
 -25   7   3       67.53       75.85     34.36 o
 -23   7   3      317.14      309.61     47.16 o
 -21   7   3       35.18       85.72     36.73 o
 -19   7   3     1567.54     1532.55    103.09 o
 -17   7   3       39.28       83.01     29.04 o
 -15   7   3     1788.69     1783.35     63.61 o
 -13   7   3     3472.95     3561.44     72.19 o
 -11   7   3     6591.72     6901.25    102.25 o
  -9   7   3      351.45      397.20     21.26 o
  -7   7   3     5454.77     5499.46     72.40 o
  -5   7   3     3922.07     3864.58     53.94 o
  -3   7   3     2021.02     1823.94     35.66 o
  -1   7   3     4165.57     4078.46     52.21 o
   1   7   3     1431.17     1632.90     32.34 o
   3   7   3      260.75      291.86     16.57 o
   5   7   3      749.90      679.34     25.08 o
   7   7   3     1004.45     1042.53     26.45 o
   9   7   3     1758.65     1721.49     34.87 o
  11   7   3     3885.29     3833.02     53.91 o
  13   7   3      531.38      491.73     27.18 o
  15   7   3       73.92       90.25     15.96 o
  17   7   3      268.28      219.28     22.17 o
  19   7   3      266.45      259.98     27.01 o
  21   7   3      893.37      917.67     50.60 o
  23   7   3      887.28      892.24     56.95 o
  25   7   3      632.62      642.79     57.30 o
  27   7   3      459.79      527.32     73.35 o
 -26   8   3      420.13      365.11     58.29 o
 -24   8   3       76.94       54.32     34.18 o
 -22   8   3       10.45       -6.61     26.41 o
 -20   8   3     1092.14     1039.44     94.05 o
 -18   8   3     5667.66     5679.80    154.43 o
 -16   8   3    17862.79    17030.97    315.80 o
 -14   8   3     4852.94     4830.87    102.83 o
 -12   8   3     5194.98     5194.08     99.43 o
 -10   8   3      132.59      190.95     22.48 o
  -8   8   3     1914.69     2102.57     56.56 o
  -6   8   3     6413.88     6308.45     77.57 o
  -4   8   3     4114.45     4336.84     60.42 o
  -2   8   3     3789.58     3759.35     55.17 o
   0   8   3     2421.84     2406.77     41.75 o
   2   8   3     6075.65     5685.18     71.35 o
   4   8   3     6204.22     6029.87     76.00 o
   6   8   3     7195.39     7051.72     86.92 o
   8   8   3     4661.02     4835.64     79.95 o
  10   8   3    10998.94    10979.84    113.72 o
  12   8   3     2111.31     2139.58     50.85 o
  14   8   3      500.29      494.25     32.21 o
  16   8   3       76.50       82.40     20.71 o
  18   8   3     1516.44     1597.87     66.62 o
  20   8   3     3250.98     3409.59     85.68 o
  22   8   3     8286.88     8503.41    174.36 o
  24   8   3     3797.13     3864.49    134.65 o
 -23   9   3       55.69       32.92     34.41 o
 -21   9   3      165.64      101.36     46.59 o
 -19   9   3     5819.05     6161.34    232.23 o
 -17   9   3    10204.32    10325.35    273.49 o
 -15   9   3     8671.64     8678.12    200.95 o
 -13   9   3    15698.80    15668.69    251.45 o
 -11   9   3     9130.24     8951.68    207.06 o
  -9   9   3    11799.20    11825.51    181.60 o
  -7   9   3     1203.41     1120.34     57.02 o
  -5   9   3     9147.58     9179.79    139.04 o
  -3   9   3     7888.64     7571.37    121.96 o
  -1   9   3     7752.62     7699.52    121.96 o
   1   9   3     2540.25     2511.15     64.25 o
   3   9   3     3839.68     3524.62     75.91 o
   5   9   3     8473.79     8094.52    165.24 o
   7   9   3    22024.32    22004.43    275.77 o
   9   9   3    27958.08    27867.26    390.39 o
  11   9   3    14846.42    14906.04    210.67 o
  13   9   3     2757.08     2705.41    100.21 o
  15   9   3      142.20       94.79     33.70 o
  17   9   3       36.29       71.69     29.19 o
  19   9   3     4407.08     4876.63    148.11 o
  21   9   3    15048.05    14922.69    290.48 o
  23   9   3    12070.43    12568.73    267.00 o
 -22  10   3     2272.27     2414.93    156.87 o
 -20  10   3      191.95      221.94     57.85 o
 -18  10   3       59.79       60.15     53.03 o
 -16  10   3     1860.29     1960.44     97.38 o
 -14  10   3      630.13      649.85     56.79 o
 -12  10   3       13.52       27.97     26.49 o
 -10  10   3      178.54      145.19     28.76 o
  -8  10   3      204.01      264.02     33.72 o
  -6  10   3      161.12      159.97     25.77 o
  -4  10   3      241.32      270.80     30.47 o
  -2  10   3        1.39        0.44     15.83 o
   0  10   3        0.33        1.79     16.66 o
   2  10   3      483.05      467.69     38.52 o
   4  10   3      383.12      497.19     46.58 o
   6  10   3     1824.05     1795.57    107.17 o
   8  10   3     1537.87     1522.49     92.50 o
  10  10   3      236.57      261.31     41.86 o
  12  10   3        0.55        2.72     24.24 o
  14  10   3     1030.43     1052.09     76.90 o
  16  10   3     1101.61     1017.25     78.90 o
  18  10   3     1649.16     1624.46     99.95 o
  20  10   3      399.77      380.19     56.94 o
 -17  11   3      223.06      323.07     68.05 o
 -15  11   3      143.56      153.99     36.24 o
 -13  11   3     1402.76     1444.36     87.47 o
 -11  11   3       80.45      117.23     31.83 o
  -9  11   3      163.86       98.41     30.86 o
  -7  11   3      258.10      192.33     32.86 o
  -5  11   3      645.48      688.91     50.66 o
  -3  11   3      395.03      442.33     47.77 o
  -1  11   3      273.41      163.51     29.67 o
   1  11   3       89.61       63.83     25.15 o
   3  11   3      408.21      368.83     39.76 o
   5  11   3       41.03       54.14     25.56 o
   7  11   3     1411.07     1475.19     81.31 o
   9  11   3      772.42      643.44     62.47 o
  11  11   3      175.88      138.07     37.91 o
  13  11   3      197.06      186.09     41.62 o
  15  11   3       96.81       55.43     36.38 o
  17  11   3        3.37       34.83     36.83 o
 -14  12   3     4309.09     4467.20    159.07 o
 -12  12   3     2051.24     2027.19    222.05 o
 -10  12   3     1615.38     1632.59    101.99 o
  -8  12   3      670.92      631.19     63.75 o
  -6  12   3     2901.71     2929.39    115.21 o
  -4  12   3     3191.54     3246.60    117.40 o
  -2  12   3     3904.11     3860.98    213.62 o
   0  12   3     3079.30     2775.42    113.28 o
   2  12   3      887.33      921.90     75.53 o
   4  12   3     1166.07     1071.47     71.58 o
   6  12   3     8637.60     8687.07    184.18 o
   8  12   3     7850.69     7949.15    200.24 o
  10  12   3     5201.16     4915.95    156.06 o
  12  12   3      581.20      597.16     67.43 o
  -7  13   3     1089.54     1061.95     98.30 o
  -5  13   3     1717.99     1701.82    120.56 o
  -3  13   3     2972.59     2779.64    193.02 o
  -1  13   3      710.18      757.99    173.41 o
   1  13   3       31.06        4.01     33.47 o
   3  13   3      122.19       88.14     38.70 o
   5  13   3     4932.27     5269.08    187.12 o
 -32   0   4    12430.74    13640.03    328.43 o
 -30   0   4    22018.27    22498.01    679.67 o
 -28   0   4    16909.36    17344.93    357.45 o
 -26   0   4     9051.58     8792.43    194.81 o
 -24   0   4     6583.00     6496.53    156.23 o
 -22   0   4    13040.36    13110.60    232.21 o
 -20   0   4      655.20      714.20     46.04 o
 -18   0   4    26686.94    27042.36    321.34 o
 -16   0   4    37726.34    37896.27    417.81 o
 -14   0   4    30827.85    31536.81    320.56 o
 -12   0   4    23341.18    21796.80    232.01 o
 -10   0   4    93802.19    96313.92    795.18 o
  -8   0   4    84348.20    82045.27    678.39 o
  -6   0   4    97934.90    97726.99    793.90 o
  -4   0   4    17736.65    17811.91    154.89 o
  -2   0   4   116932.59   119016.30    890.43 o
   0   0   4     1255.98     1096.76     20.93 o
   2   0   4     1320.82      885.74     22.08 o
   4   0   4   266723.03   273842.75   5665.93 o
   6   0   4   175939.73   180262.27   3698.30 o
  10   0   4      537.17      164.08     15.63 o
  12   0   4    50299.27    52299.58    646.54 o
  14   0   4    14213.74    14382.06    155.84 o
  16   0   4    16006.82    16091.18    180.46 o
  18   0   4    12374.78    12545.03    168.54 o
  20   0   4    20010.41    20669.16    263.83 o
  22   0   4    12636.01    12354.63    240.26 o
  24   0   4    12137.06    12272.44    224.60 o
  26   0   4     9774.32     9064.90    191.64 o
  28   0   4    11037.60    10808.93    223.80 o
  30   0   4     5092.42     5017.52    148.00 o
 -33   1   4     1919.32     1947.98     97.41 o
 -31   1   4     3318.59     3419.61    106.83 o
 -29   1   4     3533.37     3720.12    106.47 o
 -27   1   4     1951.40     1685.83     99.31 o
 -25   1   4     1712.63     1544.26     61.26 o
 -23   1   4        5.53       37.75     15.92 o
 -21   1   4      415.52      367.75     24.82 o
 -19   1   4     1034.67     1068.32     37.21 o
 -17   1   4     5688.33     5626.24     74.25 o
 -15   1   4     2361.48     2095.17     37.00 o
 -13   1   4     3522.77     3641.04     48.18 o
 -11   1   4     4597.20     4222.92     50.52 o
  -9   1   4    21293.51    21450.31    151.48 o
  -7   1   4    33585.46    34230.23    231.30 o
  -5   1   4     1135.24     1469.54     24.67 o
  -3   1   4    12248.76    12936.49     85.64 o
  -1   1   4     8343.38     9350.70     63.07 o
   1   1   4     4387.59     4515.31     30.91 o
   3   1   4     2571.69     2714.25     44.86 o
   5   1   4    25026.51    26175.34    285.06 o
   7   1   4    52594.56    55180.79    473.93 o
   9   1   4    21705.45    21705.57    194.29 o
  11   1   4      542.58      414.68     18.31 o
  13   1   4     1088.43     1225.46     20.49 o
  15   1   4       10.58       69.39     11.06 o
  17   1   4      108.67       81.28      9.22 o
  19   1   4     2435.39     2326.56     38.49 o
  21   1   4      383.57      357.68     19.97 o
  23   1   4     4208.37     3983.53     75.89 o
  25   1   4     1886.50     1900.38     65.27 o
  27   1   4     1408.75     1365.10     55.11 o
  29   1   4     2180.12     2304.85     68.75 o
  31   1   4     1514.86     1598.88     69.05 o
 -32   2   4       64.53       26.70     29.08 o
 -30   2   4     3638.29     3627.86    108.22 o
 -28   2   4      903.99      848.70     59.51 o
 -26   2   4       20.20       -9.51     17.28 o
 -24   2   4        4.82       -3.60     15.09 o
 -22   2   4     1267.07     1198.92     54.33 o
 -20   2   4       11.65       10.73      9.84 o
 -18   2   4      684.73      709.37     28.74 o
 -16   2   4       74.28       42.38     10.09 o
 -14   2   4     1193.44     1119.11     30.87 o
 -12   2   4     1123.95     1162.62     26.99 o
 -10   2   4    10043.14    11480.06    112.57 o
  -8   2   4     4464.36     4617.06     46.25 o
  -6   2   4       17.99       21.11      5.48 o
  -4   2   4    10297.37    11472.92     84.81 o
  -2   2   4    18870.25    19594.78    123.57 o
   0   2   4     5940.16     6369.53     47.63 o
   2   2   4     7123.34     7322.96     47.05 o
   4   2   4    10126.06    10254.26     71.50 o
   6   2   4     4441.78     4476.49     38.69 o
   8   2   4       12.01       22.76     13.25 o
  10   2   4      125.33       53.89      6.52 o
  12   2   4     4670.25     5019.89     49.71 o
  14   2   4      651.43      613.31     16.33 o
  16   2   4      924.35      907.29     23.71 o
  18   2   4      670.82      669.98     23.56 o
  20   2   4     1252.95     1360.31     40.06 o
  22   2   4       70.45       43.89     13.76 o
  24   2   4     1321.54     1267.07     47.44 o
  26   2   4       57.05       39.70     17.45 o
  28   2   4      225.06      182.96     26.37 o
  30   2   4        8.59       16.78     25.61 o
 -31   3   4     5917.69     5789.45    155.55 o
 -29   3   4     7671.00     7965.07    167.39 o
 -27   3   4     4045.07     4077.46    108.67 o
 -25   3   4      776.12      788.19     48.63 o
 -23   3   4      382.48      429.07     32.32 o
 -21   3   4        8.36       27.97     14.50 o
 -19   3   4     3690.99     3708.41     57.56 o
 -17   3   4    10282.82     9861.16    126.47 o
 -15   3   4      289.25      147.53     13.30 o
 -13   3   4     1112.82      985.12     28.43 o
 -11   3   4    10997.07    11812.12    100.11 o
  -9   3   4    31998.76    34919.79    244.11 o
  -7   3   4    36058.39    35912.97    220.83 o
  -5   3   4       26.88       97.53     10.96 o
  -3   3   4    10419.67    10373.73     80.28 o
  -1   3   4      100.66       93.81      6.68 o
   1   3   4     1499.53     1934.82     21.84 o
   3   3   4     2102.42     2090.96     21.75 o
   5   3   4    10226.05     9816.21     73.15 o
   7   3   4    37610.56    36701.41    228.35 o
   9   3   4    39146.34    39744.50    256.31 o
  11   3   4     6372.45     6012.55     55.06 o
  13   3   4     1878.36     1893.74     34.60 o
  15   3   4      267.21      223.87     13.65 o
  17   3   4      112.74      184.48     13.98 o
  19   3   4     4465.12     4321.68     73.15 o
  21   3   4     1275.38     1359.00     44.83 o
  23   3   4     6860.97     6735.27    106.98 o
  25   3   4     2175.16     1949.78     63.09 o
  27   3   4      973.08      893.65     50.84 o
  29   3   4     3084.98     3175.89     92.84 o
  31   3   4     5777.60     5762.07    295.31 o
 -30   4   4     9721.91    10170.44    210.79 o
 -28   4   4    10510.45    10528.17    208.53 o
 -26   4   4     7440.23     7350.96    163.10 o
 -24   4   4     1405.46     1475.95    113.72 o
 -22   4   4     1518.28     1537.85     61.20 o
 -20   4   4     2962.38     3065.73     74.71 o
 -18   4   4    14686.37    15376.19    146.83 o
 -16   4   4    16671.45    16945.87    154.00 o
 -14   4   4    12206.92    12099.73    113.43 o
 -12   4   4    17973.54    17572.30    134.25 o
 -10   4   4    19725.03    18969.62    140.02 o
  -8   4   4    35544.91    34400.33    232.48 o
  -6   4   4    42008.88    41804.34    246.49 o
  -4   4   4    21150.79    20545.68    141.55 o
  -2   4   4     6539.46     6497.04     54.73 o
   0   4   4     8337.19     9071.78     74.82 o
   2   4   4      817.68      653.99     25.75 o
   4   4   4    22132.40    21235.65    137.24 o
   6   4   4    49523.96    48917.25    306.83 o
   8   4   4   106989.38   106834.46    613.54 o
  10   4   4    21726.18    21666.26    155.95 o
  12   4   4     3639.07     3598.62     42.31 o
  14   4   4     1058.37     1060.61     23.95 o
  16   4   4     5517.39     5455.83     63.89 o
  18   4   4     5904.51     6031.10     80.31 o
  20   4   4    11795.01    11577.58    137.10 o
  22   4   4    15352.77    15481.47    186.98 o
  24   4   4     3300.29     3534.66     79.13 o
  26   4   4     3330.62     3043.95    111.34 o
  28   4   4     5633.73     5866.22    153.31 o
  30   4   4     8538.46     8432.89    166.13 o
 -29   5   4      822.02      831.53     68.86 o
 -27   5   4       26.64        8.93     25.00 o
 -25   5   4        3.28       33.02     24.02 o
 -23   5   4     4192.82     3863.61    123.27 o
 -21   5   4       81.17       68.91     21.60 o
 -19   5   4      419.39      457.01     34.81 o
 -17   5   4      176.20      198.64     19.64 o
 -15   5   4       25.67       47.87     12.91 o
 -13   5   4        0.99       27.41      9.74 o
 -11   5   4       29.11       31.99      8.59 o
  -9   5   4      712.44      701.91     24.13 o
  -7   5   4      405.34      439.70     18.69 o
  -5   5   4       25.10       68.05     11.99 o
  -3   5   4     1063.75     1106.20     26.15 o
  -1   5   4     6794.01     6857.80     63.67 o
   1   5   4       60.97       24.97      7.11 o
   3   5   4      744.37      764.51     23.25 o
   5   5   4       57.72      105.56      9.62 o
   7   5   4     2068.61     2183.29     43.75 o
   9   5   4     3678.94     3429.01     53.41 o
  11   5   4      180.47      137.98     14.15 o
  13   5   4      471.01      476.61     19.04 o
  15   5   4     4354.47     4430.10     61.40 o
  17   5   4     2292.21     2239.13     48.97 o
  19   5   4        0.54       -3.16     12.74 o
  21   5   4     1530.58     1603.49     82.69 o
  23   5   4        0.76       12.45     18.05 o
  25   5   4      305.45      228.66     28.95 o
  27   5   4       62.98       38.10     23.17 o
  29   5   4      578.06      632.71     59.85 o
 -28   6   4     4707.49     4812.82    179.79 o
 -26   6   4     2660.13     2672.48    103.63 o
 -24   6   4      668.51      647.57     63.81 o
 -22   6   4      119.13      125.04     29.01 o
 -20   6   4      411.97      457.40     42.75 o
 -18   6   4     1865.97     1908.55     68.70 o
 -16   6   4     5909.08     5609.43     88.38 o
 -14   6   4     9834.57     9605.36    146.38 o
 -12   6   4    11513.71    11326.85    113.49 o
 -10   6   4      329.82      382.21     21.56 o
  -8   6   4    12281.88    12554.07    119.73 o
  -6   6   4     7000.64     7087.74     75.08 o
  -4   6   4     4173.70     4177.96     57.63 o
  -2   6   4     3804.80     3742.44     50.87 o
   0   6   4      615.09      678.85     22.05 o
   2   6   4     4201.65     3951.57     59.83 o
   4   6   4     2900.87     2708.57     40.29 o
   6   6   4     9680.15     9305.19     85.25 o
   8   6   4    43666.66    43863.07    319.20 o
  10   6   4     5795.85     5986.32     64.57 o
  12   6   4       77.77       68.15      9.85 o
  14   6   4      545.98      540.30     26.36 o
  16   6   4      190.07      211.48     21.43 o
  18   6   4     4413.10     4345.11     79.47 o
  20   6   4     2437.26     2446.68     57.81 o
  22   6   4     4185.87     4397.18     87.83 o
  24   6   4     3699.41     3816.24     84.44 o
  26   6   4      975.27      904.48     64.37 o
  28   6   4     1505.20     1676.87    121.26 o
 -27   7   4     5724.12     6138.30    181.51 o
 -25   7   4      761.58      708.31     71.97 o
 -23   7   4      409.02      299.19     54.74 o
 -21   7   4      732.72      698.25     64.25 o
 -19   7   4     8020.94     7747.30    194.79 o
 -17   7   4     5591.83     5349.60    160.59 o
 -15   7   4     2716.55     2789.08     71.46 o
 -13   7   4     1899.71     1913.56     56.49 o
 -11   7   4     4992.96     5036.85     72.63 o
  -9   7   4     2290.78     2222.14     43.36 o
  -7   7   4    26096.35    25924.59    200.75 o
  -5   7   4    21799.36    22125.25    176.06 o
  -3   7   4     4379.89     4383.12     59.64 o
  -1   7   4      334.91      362.27     19.65 o
   1   7   4       63.79       68.90     10.59 o
   3   7   4      587.95      614.81     24.52 o
   5   7   4     3358.00     3330.89     50.86 o
   7   7   4    19588.12    18639.13    154.49 o
   9   7   4    45619.71    45235.20    304.62 o
  11   7   4    11584.12    12073.49    127.61 o
  13   7   4       54.70       75.79     13.98 o
  15   7   4      476.19      406.86     27.34 o
  17   7   4      725.18      734.41     39.10 o
  19   7   4     2042.12     2112.23     57.33 o
  21   7   4     4540.22     4799.45     92.82 o
  23   7   4     4748.13     5050.98    124.50 o
  25   7   4     1585.51     1679.67     85.12 o
 -26   8   4     1238.58     1395.67    100.72 o
 -24   8   4        4.84       32.45     36.65 o
 -22   8   4      313.74      284.76     57.26 o
 -20   8   4      441.41      347.10     49.29 o
 -18   8   4     3925.21     3823.96    150.18 o
 -16   8   4     3054.16     2978.54    111.89 o
 -14   8   4     3112.79     2990.83     97.19 o
 -12   8   4      348.98      340.18     29.65 o
 -10   8   4     7258.16     7122.88    119.05 o
  -8   8   4     5567.34     5570.78    107.80 o
  -6   8   4    10202.38    10051.75    120.62 o
  -4   8   4     5525.74     5397.82     71.96 o
  -2   8   4      117.28      127.88     14.34 o
   0   8   4      142.21       80.39     12.67 o
   2   8   4        3.02       -9.67      9.67 o
   4   8   4     3923.73     3784.50     60.78 o
   6   8   4    18373.77    17908.43    162.84 o
   8   8   4     8145.17     7951.20     97.74 o
  10   8   4     8673.85     8996.93    127.01 o
  12   8   4     1674.15     1664.28     66.59 o
  14   8   4        2.96      -12.96     12.96 o
  16   8   4      471.43      397.43     31.00 o
  18   8   4      157.05      164.66     25.18 o
  20   8   4     3232.30     3256.37    100.27 o
  22   8   4     2547.36     2409.08    163.07 o
  24   8   4     2604.24     2837.97    120.97 o
 -23   9   4      803.06      852.09     96.11 o
 -21   9   4     1366.05     1375.86    116.30 o
 -19   9   4     2875.63     3004.89    284.15 o
 -17   9   4     3562.29     3544.50    115.61 o
 -15   9   4     1050.95     1178.11     82.56 o
 -13   9   4     3304.80     3546.08    106.97 o
 -11   9   4     1526.52     1700.04     68.21 o
  -9   9   4       17.31       56.11     19.58 o
  -7   9   4     6595.47     6455.07    114.79 o
  -5   9   4     7259.78     7203.80    132.75 o
  -3   9   4     5838.61     5760.39    104.63 o
  -1   9   4     2753.27     2834.71     77.01 o
   1   9   4     5849.54     5525.36     98.63 o
   3   9   4     1737.28     1812.84     55.15 o
   5   9   4       47.78       68.63     20.77 o
   7   9   4     2000.44     2135.66     61.04 o
   9   9   4    10501.84    10491.10    167.31 o
  11   9   4     2129.25     2108.81     75.49 o
  13   9   4      750.72      825.22     58.48 o
  15   9   4     2891.34     2763.06    103.39 o
  17   9   4     4843.31     4948.53    204.20 o
  19   9   4      933.93      998.00     77.97 o
  21   9   4      375.94      377.86     57.46 o
  23   9   4     2357.55     2593.37    143.99 o
 -20  10   4      384.77      437.74     78.12 o
 -18  10   4     5045.38     4967.16    188.59 o
 -16  10   4     6544.48     6815.58    188.34 o
 -14  10   4     9583.92     9493.89    218.44 o
 -12  10   4     1497.62     1432.89     82.78 o
 -10  10   4     2433.01     2542.80     85.89 o
  -8  10   4     9214.35     9386.89    150.84 o
  -6  10   4     8610.76     8255.11    138.53 o
  -4  10   4     4274.65     4284.13    118.48 o
  -2  10   4     1845.99     1618.40     63.30 o
   0  10   4      287.80      260.01     30.26 o
   2  10   4     1228.84     1180.44     58.90 o
   4  10   4     3505.63     3288.75    132.98 o
   6  10   4    12497.95    12130.23    231.61 o
   8  10   4    22412.94    22110.06    311.72 o
  10  10   4     6707.38     6637.24    167.23 o
  12  10   4     1411.96     1390.04     86.93 o
  14  10   4      270.65      278.70     43.76 o
  16  10   4      500.55      410.63     53.02 o
  18  10   4      969.61     1079.90     84.27 o
  20  10   4     3593.05     3414.77    133.93 o
 -17  11   4     1787.80     1704.53    133.99 o
 -15  11   4     4219.13     4191.92    147.33 o
 -13  11   4      157.76      138.89     39.62 o
 -11  11   4     1431.75     1398.04    119.80 o
  -9  11   4     1727.34     1474.05     82.67 o
  -7  11   4     5874.38     5613.45    137.51 o
  -5  11   4     9775.06    10096.59    173.20 o
  -3  11   4     2450.21     2481.46     82.46 o
  -1  11   4       18.16       18.36     22.91 o
   1  11   4      660.10      841.39     57.63 o
   3  11   4       77.83       36.97     26.70 o
   5  11   4     7636.82     7431.17    179.38 o
   7  11   4     6699.07     6756.24    152.23 o
   9  11   4     4858.64     5076.50    150.28 o
  11  11   4     7516.53     7617.04    191.28 o
  13  11   4      290.57      217.24     43.69 o
  15  11   4        2.62       -6.39     28.01 o
  17  11   4       57.15       30.24     34.61 o
 -14  12   4     1392.48     1468.24    118.24 o
 -12  12   4     1569.47     1503.27    139.84 o
 -10  12   4      282.03      171.46     48.08 o
  -8  12   4       90.95       73.14     35.19 o
  -6  12   4     1110.00     1057.51     92.26 o
  -4  12   4     3454.27     3827.16    128.31 o
  -2  12   4      120.77      100.48     46.59 o
   0  12   4      972.55     1181.16    124.90 o
   2  12   4       28.93       25.16     30.04 o
   4  12   4     1960.97     2000.95    108.75 o
   6  12   4     3509.32     3387.90    126.16 o
   8  12   4     1044.67      960.37     80.93 o
  10  12   4     1089.58     1014.73     83.06 o
  12  12   4       89.44       83.67     38.69 o
  -5  13   4     4820.66     4965.03    260.98 o
  -3  13   4     5998.73     6057.42    250.10 o
  -1  13   4     2637.63     2640.96    150.26 o
   1  13   4     1076.29      822.78     86.93 o
   3  13   4     2304.43     2569.07    212.74 o
 -33   1   5     1215.94     1277.14     79.96 o
 -31   1   5     7309.71     7779.01    166.50 o
 -29   1   5     6468.12     6459.77    144.27 o
 -27   1   5     8900.18     8971.68    226.51 o
 -25   1   5     2007.93     2202.87     73.72 o
 -23   1   5     3887.09     4042.21     91.32 o
 -21   1   5      357.72      390.06     25.94 o
 -19   1   5     6280.44     6233.35     84.40 o
 -17   1   5     7985.09     7770.06     93.75 o
 -15   1   5     6999.42     7594.76     81.17 o
 -13   1   5      339.98      242.83     15.36 o
 -11   1   5     3341.33     2813.35     41.36 o
  -9   1   5    33108.88    32746.14    228.63 o
  -7   1   5    53700.67    52842.11    320.24 o
  -5   1   5    39254.08    39043.88    224.62 o
  -3   1   5     1674.01     1433.22     20.39 o
  -1   1   5    10511.77    10512.43     78.16 o
   1   1   5     6499.97     6753.75     45.03 o
   3   1   5     3877.96     3796.18     36.81 o
   5   1   5    16737.96    16303.64    200.59 o
   7   1   5    39750.55    40455.69    492.99 o
   9   1   5    17769.04    15476.73    253.52 o
  11   1   5     7540.37     7602.85    113.35 o
  13   1   5    18504.78    18112.16    175.84 o
  15   1   5     5593.59     5544.82     58.25 o
  17   1   5     1586.80     1522.57     33.88 o
  19   1   5     5924.89     6052.41     67.73 o
  21   1   5     2766.23     2650.70     45.65 o
  23   1   5     1874.68     1704.72     46.63 o
  25   1   5       15.20       46.05     16.57 o
  27   1   5     5001.03     5205.22    109.80 o
  29   1   5    10782.19    11069.17    161.54 o
  31   1   5     6125.21     6272.47    185.65 o
 -32   2   5     2350.86     2278.00    103.26 o
 -30   2   5     8304.66     8813.58    176.91 o
 -28   2   5     5008.06     5393.27    132.12 o
 -26   2   5      956.83      940.28     63.90 o
 -24   2   5     1067.56      996.55     64.44 o
 -22   2   5      463.24      521.62     37.96 o
 -20   2   5     8031.45     7834.35     97.88 o
 -18   2   5      845.19      762.29     30.58 o
 -16   2   5        5.74       16.33      9.42 o
 -14   2   5      151.46      278.81     16.91 o
 -12   2   5     7188.77     7265.26     76.51 o
 -10   2   5     1798.21     1389.40     28.64 o
  -8   2   5    34242.88    33818.10    226.92 o
  -6   2   5    42284.56    43159.59    277.14 o
  -4   2   5    30464.18    31404.71    198.41 o
  -2   2   5     1636.09     1562.13     22.08 o
   0   2   5    46676.00    48360.08    276.54 o
   2   2   5       32.21        9.44      4.67 o
   4   2   5      961.94      864.62     16.92 o
   6   2   5    22209.10    21795.13    157.42 o
   8   2   5    48841.06    49727.59    432.61 o
  10   2   5    16223.84    15131.63    134.44 o
  12   2   5      179.04      133.18      8.14 o
  14   2   5       14.78       24.72      6.23 o
  16   2   5       47.52       86.97      8.96 o
  18   2   5     9861.55     9467.01     89.09 o
  20   2   5     1088.41     1080.64     28.84 o
  22   2   5       87.05      121.44     17.10 o
  24   2   5      971.82      835.74     40.59 o
  26   2   5      353.04      379.51     31.02 o
  28   2   5     2824.14     2872.98     80.10 o
  30   2   5     6231.80     6527.18    143.26 o
 -31   3   5     3403.14     3489.98    122.94 o
 -29   3   5     5885.92     5990.14    141.70 o
 -27   3   5     1745.33     1814.69     84.33 o
 -25   3   5       27.94       41.42     24.30 o
 -23   3   5     1001.76     1023.15     49.77 o
 -21   3   5     8105.98     8079.30    132.94 o
 -19   3   5     1804.26     2109.75     50.27 o
 -17   3   5     1138.00     1147.22     37.32 o
 -15   3   5      557.69      666.23     25.40 o
 -13   3   5     1267.94     1126.17     30.86 o
 -11   3   5     4596.59     4418.93     58.96 o
  -9   3   5    21017.59    20971.83    248.59 o
  -7   3   5    19969.02    20769.18    152.24 o
  -5   3   5    27181.90    27388.70    188.25 o
  -3   3   5       40.99       36.68      6.18 o
  -1   3   5       24.78       12.47      5.51 o
   1   3   5       80.70       34.77      5.26 o
   3   3   5      448.12      524.29     12.49 o
   5   3   5     8095.01     7902.37     57.72 o
   7   3   5     7889.56     7723.65     64.28 o
   9   3   5    38525.11    39837.84    280.78 o
  11   3   5     9537.24     9520.00     92.31 o
  13   3   5      456.86      347.28     14.97 o
  15   3   5       50.98       90.86     10.56 o
  17   3   5     5547.47     5793.96     68.72 o
  19   3   5      259.08      308.60     20.25 o
  21   3   5     3406.20     3017.89     66.30 o
  23   3   5      417.92      432.83     42.51 o
  25   3   5      966.65      807.32     46.75 o
  27   3   5       75.11       71.18     23.50 o
  29   3   5     1662.07     1695.60    104.46 o
 -30   4   5      622.67      522.88     69.62 o
 -28   4   5     3406.49     3456.91    117.02 o
 -26   4   5     4563.06     4501.40    126.37 o
 -24   4   5     2074.98     2022.03     87.63 o
 -22   4   5      610.27      657.45     46.36 o
 -20   4   5      624.58      658.57     37.63 o
 -18   4   5     1834.18     1604.77     50.32 o
 -16   4   5     1200.67     1100.02     40.86 o
 -14   4   5      836.54      887.61     29.27 o
 -12   4   5     9050.31     9536.76     92.01 o
 -10   4   5     4212.18     3981.80     53.48 o
  -8   4   5     8865.75     8077.16    101.92 o
  -6   4   5    16959.74    17339.72    135.01 o
  -4   4   5     9880.70    10494.35     87.46 o
  -2   4   5     3285.80     3393.93     39.45 o
   0   4   5      383.92      533.30     16.78 o
   2   4   5     3580.23     3565.77     37.19 o
   4   4   5    10875.27    11304.04     86.21 o
   6   4   5     5187.02     5392.81     52.20 o
   8   4   5     2615.46     2723.78     41.28 o
  10   4   5     8612.02     8354.65     77.97 o
  12   4   5     8393.91     8180.79     79.96 o
  14   4   5     4566.16     4478.17     66.82 o
  16   4   5      356.48      388.26     20.75 o
  18   4   5     2337.43     2209.80     44.54 o
  20   4   5      231.19      198.55     33.68 o
  22   4   5      430.02      505.30     45.30 o
  24   4   5     1285.59     1196.73     54.64 o
  26   4   5     2470.51     2366.37     75.34 o
  28   4   5     3239.80     3309.19     94.15 o
 -29   5   5    12939.27    13295.27    248.99 o
 -27   5   5     5267.50     5271.77    142.44 o
 -25   5   5     3018.33     3206.42    119.52 o
 -23   5   5     2938.03     2779.56     94.70 o
 -21   5   5     7960.00     8350.71    163.92 o
 -19   5   5    10903.08    11271.19    149.70 o
 -17   5   5    12658.01    12661.13    146.84 o
 -15   5   5     2689.87     2613.98     53.49 o
 -13   5   5     2814.27     2927.50     49.55 o
 -11   5   5     6295.72     6193.43     74.02 o
  -9   5   5    45502.86    44845.84    314.35 o
  -7   5   5    46153.25    45740.27    317.69 o
  -5   5   5    31770.10    32829.64    227.26 o
  -3   5   5    12106.27    11476.40     97.41 o
  -1   5   5     8692.50     8878.65     83.02 o
   1   5   5      137.11      136.39     11.09 o
   3   5   5    13850.90    13937.48    117.53 o
   5   5   5    23105.65    23468.86    182.84 o
   7   5   5    40842.87    40432.27    296.73 o
   9   5   5    18985.12    18783.45    138.39 o
  11   5   5    10658.90    10544.16     94.35 o
  13   5   5    17872.64    17686.28    151.22 o
  15   5   5     6938.35     7094.43     89.07 o
  17   5   5     6271.03     6252.78     93.77 o
  19   5   5     5769.80     5681.89     94.70 o
  21   5   5     6828.68     6749.59    108.05 o
  23   5   5     4227.05     4374.15     96.07 o
  25   5   5     2011.23     1963.70     70.20 o
  27   5   5     1309.15     1306.84     65.20 o
 -28   6   5     2291.37     2572.49    113.25 o
 -26   6   5      134.58      106.31     37.33 o
 -24   6   5      387.09      517.92     57.72 o
 -22   6   5      519.10      552.30     50.54 o
 -20   6   5     3947.81     3883.30    168.99 o
 -18   6   5      483.68      571.07     41.61 o
 -16   6   5       49.05       50.52     14.79 o
 -14   6   5      359.34      317.10     23.77 o
 -12   6   5       11.27       12.48      9.31 o
 -10   6   5     2296.58     2240.81     45.22 o
  -8   6   5    20702.97    20901.87    165.07 o
  -6   6   5    18474.77    18241.54    150.90 o
  -4   6   5    12690.77    12523.87    117.50 o
  -2   6   5     1011.93     1021.86     30.55 o
   0   6   5     6644.97     6372.90     67.77 o
   2   6   5     5692.85     5586.11     66.80 o
   4   6   5     1668.32     1656.41     36.02 o
   6   6   5    20679.05    20625.43    163.82 o
   8   6   5    23603.09    23373.87    182.72 o
  10   6   5     2686.84     2627.75     41.61 o
  12   6   5      784.43      717.07     27.34 o
  14   6   5      200.75      239.08     22.28 o
  16   6   5      626.10      649.63     34.23 o
  18   6   5     1894.72     1835.65     55.05 o
  20   6   5       53.58       42.33     17.70 o
  22   6   5     1208.02     1167.57     53.03 o
  24   6   5      346.64      368.98     37.43 o
  26   6   5       99.17      100.04     28.23 o
 -27   7   5     2326.17     2486.27    132.47 o
 -25   7   5       20.27        9.25     40.18 o
 -23   7   5      115.72       82.45     41.43 o
 -21   7   5      151.25      128.56     31.44 o
 -19   7   5       32.04       35.12     24.28 o
 -17   7   5      403.90      439.62     50.39 o
 -15   7   5     1157.10     1068.08     55.23 o
 -13   7   5       76.97       40.52     17.83 o
 -11   7   5       42.30       67.85     15.48 o
  -9   7   5       99.21      113.51     14.61 o
  -7   7   5    11385.46    11669.15    115.90 o
  -5   7   5    17179.31    17009.07    173.50 o
  -3   7   5      868.05      977.22     32.13 o
  -1   7   5     3341.88     3150.60     49.47 o
   1   7   5       41.49       42.38     10.22 o
   3   7   5      392.12      368.52     22.90 o
   5   7   5     1779.09     1823.17     41.57 o
   7   7   5     2511.51     2380.36     45.42 o
   9   7   5     3748.54     3685.16     65.43 o
  11   7   5     4319.61     4440.83     78.37 o
  13   7   5     1496.19     1478.40     50.03 o
  15   7   5      793.58      789.45     40.04 o
  17   7   5      897.94      879.81     43.21 o
  19   7   5       56.16       49.56     19.07 o
  21   7   5       94.78       31.39     18.04 o
  23   7   5       15.53       16.20     22.68 o
  25   7   5      631.83      664.29     62.07 o
 -26   8   5     1894.00     1945.09    118.30 o
 -24   8   5     1658.86     1688.74    128.38 o
 -22   8   5     2998.07     2773.89    152.03 o
 -20   8   5     5084.90     5320.88    158.19 o
 -18   8   5     1563.15     1508.94    190.82 o
 -16   8   5       41.95       -8.48     22.02 o
 -14   8   5      400.12      361.90     39.68 o
 -12   8   5     8682.53     8874.73    152.92 o
 -10   8   5    15260.77    15081.20    221.33 o
  -8   8   5    12083.38    11723.85    175.29 o
  -6   8   5     7808.83     7948.41    124.24 o
  -4   8   5     7588.37     7704.20    112.06 o
  -2   8   5     2330.39     2401.53     46.16 o
   0   8   5       25.33       27.14     11.06 o
   2   8   5      424.63      425.22     24.08 o
   4   8   5     4417.23     4523.80     67.49 o
   6   8   5    11737.47    12031.72    141.89 o
   8   8   5    14656.33    14495.45    178.81 o
  10   8   5     7985.86     7680.27    132.06 o
  12   8   5     2254.53     2051.42     59.03 o
  14   8   5     1692.21     1722.66     66.95 o
  16   8   5      997.32      984.37     57.43 o
  18   8   5     1918.12     2010.27     72.72 o
  20   8   5      785.81      711.67     51.26 o
  22   8   5     2741.63     2774.27     98.03 o
  24   8   5      881.13      843.57     74.50 o
 -23   9   5     2336.55     2523.07    161.50 o
 -21   9   5     4949.65     4859.79    193.35 o
 -19   9   5     9353.92     9588.82    225.46 o
 -17   9   5     3367.48     3480.71    118.07 o
 -15   9   5     2771.39     2702.20    101.00 o
 -13   9   5     1717.01     1784.27    110.36 o
 -11   9   5     3882.29     3791.02    155.62 o
  -9   9   5    12401.58    12409.35    190.85 o
  -7   9   5    26937.73    27251.01    299.41 o
  -5   9   5    21238.51    20771.13    243.17 o
  -3   9   5     5621.94     5293.56    107.83 o
  -1   9   5      254.34      244.18     26.64 o
   1   9   5      459.25      462.38     33.08 o
   3   9   5     6117.09     5765.57    139.50 o
   5   9   5     8657.46     8832.53    160.05 o
   7   9   5    24925.58    25341.12    504.47 o
   9   9   5    12065.27    11976.38    186.59 o
  11   9   5     8226.00     8043.24    146.59 o
  13   9   5     1127.42     1217.89     68.37 o
  15   9   5     3726.52     3460.14    117.30 o
  17   9   5     4771.38     4720.50    140.63 o
  19   9   5     9171.16     8950.62    205.91 o
  21   9   5     4314.59     4188.24    184.87 o
 -20  10   5       55.56       51.76     59.95 o
 -18  10   5       29.88       -2.52     33.94 o
 -16  10   5        5.36       26.96     31.73 o
 -14  10   5      152.01      197.60     42.05 o
 -12  10   5     1007.40      939.45     76.31 o
 -10  10   5      218.57      259.23     38.44 o
  -8  10   5     1513.13     1585.50     67.73 o
  -6  10   5     3208.85     3073.19     81.08 o
  -4  10   5       80.32       38.25     18.91 o
  -2  10   5      921.14      946.55     54.13 o
   0  10   5     1141.65     1136.31     70.39 o
   2  10   5     3132.43     3122.05     89.02 o
   4  10   5      359.04      333.41     43.10 o
   6  10   5     1838.17     1792.62     88.18 o
   8  10   5     1553.73     1309.74    100.03 o
  10  10   5     1340.65     1326.26     84.13 o
  12  10   5      321.57      354.35     48.19 o
  14  10   5      525.97      518.72     64.99 o
  16  10   5      112.27      129.92     37.09 o
  18  10   5       79.56       19.39     33.18 o
 -17  11   5       33.43       51.95     48.00 o
 -15  11   5      207.89      150.31     45.74 o
 -13  11   5      515.50      517.10     62.62 o
 -11  11   5        1.81       -1.39     31.37 o
  -9  11   5       91.22      151.50     46.44 o
  -7  11   5      603.31      729.96     67.28 o
  -5  11   5      554.40      567.07     46.84 o
  -3  11   5      494.52      447.10     45.32 o
  -1  11   5      107.28       79.61     33.93 o
   1  11   5        4.83      -22.61     22.61 o
   3  11   5      846.17      567.93     85.75 o
   5  11   5      385.23      455.61     54.04 o
   7  11   5     1388.58     1596.67    110.39 o
   9  11   5       17.33       26.36     29.16 o
  11  11   5      197.84      205.90     69.89 o
  13  11   5      447.88      383.42     53.33 o
  15  11   5      995.39      997.90     81.89 o
 -12  12   5     1263.10     1306.44    136.42 o
 -10  12   5     6439.36     6006.71    496.20 o
  -8  12   5     8675.15     8344.08    291.35 o
  -6  12   5    11829.25    11637.17    349.65 o
  -4  12   5     3246.77     3225.74    141.41 o
  -2  12   5      357.08      272.57     52.10 o
   0  12   5       10.91       89.02     34.94 o
   2  12   5       16.66       30.52     30.83 o
   4  12   5     2904.88     2804.13    137.10 o
   6  12   5    11156.54    11342.76    245.47 o
   8  12   5     5403.47     5535.83    164.73 o
  10  12   5     4780.92     4769.75    155.22 o
  -3  13   5     1271.79     1261.94    131.05 o
  -1  13   5       90.07       57.24     43.53 o
   1  13   5      184.62      197.92     66.74 o
 -32   0   6     7915.82     7760.44    241.82 o
 -30   0   6    11022.95    11575.72    294.06 o
 -28   0   6     7175.08     7297.20    377.21 o
 -26   0   6     6148.50     6456.22    195.48 o
 -24   0   6    17381.22    17329.26    298.67 o
 -22   0   6    25429.71    26130.44    451.32 o
 -20   0   6    20182.44    19621.26    299.25 o
 -18   0   6    22984.66    22321.74    285.31 o
 -16   0   6     6644.06     6248.01    127.20 o
 -14   0   6     3304.26     3104.02     73.68 o
 -12   0   6     5205.64     4907.95     84.61 o
 -10   0   6    95763.95    97664.55    879.15 o
  -8   0   6    64896.58    62389.55    752.36 o
  -6   0   6    87699.00    87046.68    721.57 o
  -4   0   6    97340.08   101088.27    770.44 o
  -2   0   6    91130.83    92391.34    701.69 o
   0   0   6    22151.43    21790.04    192.45 o
   2   0   6     7023.43     7331.56     88.64 o
   4   0   6    18569.60    18321.42    292.40 o
   6   0   6    58272.39    57098.79   1201.86 o
  12   0   6    39083.71    41052.20    927.15 o
  14   0   6    24378.99    23611.41    429.24 o
  16   0   6    15293.07    15590.52    188.01 o
  18   0   6    29199.28    28700.44    296.66 o
  20   0   6     8494.23     7859.45    116.58 o
  22   0   6     1087.49      998.05     79.84 o
  24   0   6     2712.09     2611.35     79.85 o
  26   0   6     7765.16     7998.14    165.77 o
  28   0   6    18805.08    20102.90    332.29 o
  30   0   6     8984.14     8821.32    242.81 o
 -31   1   6      104.02      138.11     35.26 o
 -29   1   6     1539.57     1461.37     78.82 o
 -27   1   6     1326.59     1227.50     77.31 o
 -25   1   6     6815.87     6889.85    154.68 o
 -23   1   6     1114.23      970.28     58.57 o
 -21   1   6     2339.90     2340.80     60.16 o
 -19   1   6     6154.77     6121.83     90.51 o
 -17   1   6      174.19      205.92     17.17 o
 -15   1   6      261.37      270.60     17.21 o
 -13   1   6      627.24      555.07     22.96 o
 -11   1   6     2590.14     2477.62     43.38 o
  -9   1   6    15112.18    16472.68    122.78 o
  -7   1   6    27117.48    26987.56    179.31 o
  -5   1   6    24452.77    25517.80    167.53 o
  -3   1   6    20890.57    21507.09    136.62 o
  -1   1   6     5452.32     5558.96     52.46 o
   1   1   6     1536.94     1811.68     18.80 o
   3   1   6     7105.91     7812.14     68.43 o
   5   1   6     4348.04     4284.22     50.99 o
   7   1   6       93.27       59.74     14.25 o
   9   1   6      736.72      580.33     34.34 o
  11   1   6     7065.14     6612.75    127.59 o
  13   1   6    17482.03    17988.21    172.34 o
  15   1   6     3066.39     3183.55     47.95 o
  17   1   6     2638.58     2777.68     37.84 o
  19   1   6     1433.80     1421.51     27.30 o
  21   1   6        1.58       15.91      9.07 o
  23   1   6        9.72       16.52     12.09 o
  25   1   6       78.83       73.62     16.87 o
  27   1   6      710.69      621.50     37.29 o
  29   1   6     2178.73     2186.69     77.96 o
 -32   2   6      829.28      786.47     64.27 o
 -30   2   6     1084.74     1041.18     70.12 o
 -28   2   6        1.70       -6.38     21.10 o
 -26   2   6      304.95      246.24     38.00 o
 -24   2   6     2594.47     2580.23     90.32 o
 -22   2   6     1056.58     1155.31     55.81 o
 -20   2   6      885.90      830.70     38.51 o
 -18   2   6      524.51      543.75     32.00 o
 -16   2   6        3.19       -2.12      8.51 o
 -14   2   6      265.17      292.49     18.87 o
 -12   2   6      225.00      263.71     16.37 o
 -10   2   6     6100.56     6433.82     81.64 o
  -8   2   6       20.13       -6.44      6.44 o
  -6   2   6      131.30       33.23      8.22 o
  -4   2   6     7882.31     8439.66     73.34 o
  -2   2   6    22908.55    24419.94    148.70 o
   0   2   6        0.50       -1.49      3.95 o
   2   2   6      868.35     1139.86     16.40 o
   4   2   6      699.91      953.31     17.57 o
   6   2   6       79.70      170.66      9.98 o
   8   2   6     4286.93     4324.51     47.98 o
  10   2   6     8861.63     9556.74     96.24 o
  12   2   6      524.22      560.11     15.06 o
  14   2   6      359.61      393.90     15.67 o
  16   2   6      596.77      600.62     17.05 o
  18   2   6     5225.87     5109.72     58.16 o
  20   2   6       90.07       71.75     11.55 o
  22   2   6      786.93      764.98     35.58 o
  24   2   6      292.06      298.30     37.64 o
  26   2   6      276.73      303.67     29.86 o
  28   2   6      622.82      632.84     43.50 o
  30   2   6      183.54      197.90     74.16 o
 -31   3   6     1568.62     1413.23     90.96 o
 -29   3   6     2535.70     2501.02    111.76 o
 -27   3   6      986.94     1042.51     72.12 o
 -25   3   6     7394.56     7705.37    151.12 o
 -23   3   6     2915.64     2971.39     96.60 o
 -21   3   6     6249.21     6633.05    155.68 o
 -19   3   6     7148.54     6757.77     99.66 o
 -17   3   6      105.84      139.00     16.45 o
 -15   3   6      180.01      129.18     15.77 o
 -13   3   6       12.44       55.61     14.00 o
 -11   3   6    14748.38    14713.63    225.40 o
  -9   3   6    14133.83    13292.18    136.17 o
  -7   3   6    18419.47    16106.00    145.16 o
  -5   3   6    23392.94    23123.20    168.23 o
  -3   3   6    30337.78    31946.41    233.29 o
  -1   3   6     4731.44     5146.40     50.21 o
   1   3   6     1154.78     1397.18     22.41 o
   3   3   6     2949.14     3083.92     36.56 o
   5   3   6    11182.91    11124.80     84.15 o
   7   3   6     3998.87     4035.76     40.06 o
   9   3   6     7061.23     6983.84     66.26 o
  11   3   6     9426.58     9182.35     85.07 o
  13   3   6     7148.39     7120.80     75.03 o
  15   3   6     2417.09     2552.12     38.93 o
  17   3   6     8009.31     8368.65     87.23 o
  19   3   6     5739.45     5525.37     74.16 o
  21   3   6        8.63       16.30     12.31 o
  23   3   6       35.19       22.44     14.67 o
  25   3   6       62.17       28.63     17.90 o
  27   3   6     2721.03     2770.39     77.37 o
  29   3   6     4335.76     4542.34    118.39 o
 -30   4   6     4269.52     4451.32    137.45 o
 -28   4   6     3339.72     3379.09    118.13 o
 -26   4   6     5514.43     5540.23    160.46 o
 -24   4   6     6281.38     6658.68    150.49 o
 -22   4   6    22873.31    22480.56    316.98 o
 -20   4   6    16109.75    16062.88    191.16 o
 -18   4   6     5350.87     5073.05     83.97 o
 -16   4   6      144.23       70.72     13.57 o
 -14   4   6     1351.32     1427.57     36.92 o
 -12   4   6     7166.30     7489.20     92.51 o
 -10   4   6    20674.49    20463.64    215.89 o
  -8   4   6    50697.58    49731.91    376.26 o
  -6   4   6    59183.48    57282.17    370.73 o
  -4   4   6    32806.13    31961.98    220.14 o
  -2   4   6     5841.48     5672.17     55.25 o
   0   4   6    14211.64    14154.92    102.00 o
   2   4   6     1459.56     1299.74     21.22 o
   4   4   6    15556.44    16153.10    111.08 o
   6   4   6    23538.70    23347.39    148.72 o
   8   4   6    22832.37    22002.16    158.93 o
  10   4   6     8786.27     8224.83     76.73 o
  12   4   6    20302.79    20176.99    164.84 o
  14   4   6    19673.91    19413.75    161.87 o
  16   4   6    17292.07    17106.51    165.91 o
  18   4   6     6464.14     6564.05     86.54 o
  20   4   6     8790.64     8495.67    122.80 o
  22   4   6      784.64      741.97     36.75 o
  24   4   6       36.93       34.54     18.10 o
  26   4   6     2100.01     2057.89     68.96 o
  28   4   6    16484.16    17181.38    246.04 o
 -29   5   6      146.94      118.06     37.24 o
 -27   5   6        2.78        6.37     27.87 o
 -25   5   6      490.82      538.72     71.26 o
 -23   5   6      822.25      764.35     65.45 o
 -21   5   6      317.46      375.82     41.40 o
 -19   5   6       57.78       23.09     18.03 o
 -17   5   6     2285.70     2156.42     55.11 o
 -15   5   6      989.92     1092.61     40.52 o
 -13   5   6      175.43      184.15     16.07 o
 -11   5   6     1317.54     1411.23     36.17 o
  -9   5   6      912.39     1044.97     30.45 o
  -7   5   6     4629.07     4809.38     64.48 o
  -5   5   6      742.66      805.91     34.25 o
  -3   5   6      524.53      590.10     21.20 o
  -1   5   6     1464.40     1378.96     26.51 o
   1   5   6      163.42      131.29     11.91 o
   3   5   6      604.06      681.42     24.44 o
   5   5   6      354.45      392.85     17.66 o
   7   5   6       29.51       41.20      8.04 o
   9   5   6      301.58      274.06     16.51 o
  11   5   6      724.48      690.07     23.08 o
  13   5   6     1284.25     1326.53     34.96 o
  15   5   6     1112.02     1154.24     36.32 o
  17   5   6        1.59       14.89     13.40 o
  19   5   6       11.34       23.25     14.26 o
  21   5   6      216.54      238.95     23.91 o
  23   5   6     1270.40     1328.93     80.88 o
  25   5   6      974.88     1086.76     56.20 o
  27   5   6        8.33       35.88     26.59 o
 -28   6   6      712.69      794.09     72.54 o
 -26   6   6      336.23      264.23     51.49 o
 -24   6   6     2873.88     2760.10    115.23 o
 -22   6   6     7836.50     7806.58    169.50 o
 -20   6   6     8120.11     8339.39    167.59 o
 -18   6   6     1914.66     1775.48     81.11 o
 -16   6   6       67.02       63.71     18.31 o
 -14   6   6     3542.56     3688.92     90.15 o
 -12   6   6      948.21      881.46     32.01 o
 -10   6   6     2076.39     2020.58     40.43 o
  -8   6   6    21796.05    21909.31    172.72 o
  -6   6   6    29587.07    28473.77    201.86 o
  -4   6   6     9741.16     9450.94     94.89 o
  -2   6   6      441.00      485.91     22.57 o
   0   6   6     1849.91     1948.19     39.17 o
   2   6   6     2745.17     2842.69     47.65 o
   4   6   6     3793.97     3791.22     55.43 o
   6   6   6     1869.90     1952.12     37.87 o
   8   6   6    10331.29    10125.77     96.28 o
  10   6   6      185.30      178.37     15.21 o
  12   6   6     9511.93     9567.52    155.25 o
  14   6   6     7777.06     7745.75    107.61 o
  16   6   6     6532.42     6520.82     98.69 o
  18   6   6     2103.11     2040.65     53.82 o
  20   6   6     1881.95     1953.35     56.86 o
  22   6   6       26.45       46.59     18.73 o
  24   6   6      324.37      357.19     36.46 o
  26   6   6      106.81      104.64     27.16 o
 -27   7   6     1668.38     1946.96    116.78 o
 -25   7   6     3218.30     3141.31    128.11 o
 -23   7   6     5281.73     5305.44    157.94 o
 -21   7   6    11069.19    11069.97    362.02 o
 -19   7   6     1750.88     1771.52     90.27 o
 -17   7   6        7.80       15.71     17.86 o
 -15   7   6        2.20       10.71     14.63 o
 -13   7   6     2110.47     2072.37     59.05 o
 -11   7   6     1491.21     1570.85     63.98 o
  -9   7   6    13840.54    13917.52    144.98 o
  -7   7   6    43737.65    43257.05    308.57 o
  -5   7   6    20509.70    20305.54    183.69 o
  -3   7   6       75.80       62.67     12.25 o
  -1   7   6     1967.59     1912.94     42.96 o
   1   7   6     2967.42     2862.98     54.42 o
   3   7   6     4675.88     4857.93     68.82 o
   5   7   6    12338.49    12444.18    123.66 o
   7   7   6     6459.70     6537.81     84.59 o
   9   7   6     5635.48     5555.76     93.29 o
  11   7   6      416.63      387.14     29.09 o
  13   7   6     4137.96     4253.80     90.45 o
  15   7   6     8610.50     8519.24    122.29 o
  17   7   6     7157.43     7251.23    113.02 o
  19   7   6     2634.47     2693.09     89.72 o
  21   7   6      934.75      903.62     47.00 o
  23   7   6      145.64      143.45     26.43 o
  25   7   6       30.67       48.39     29.18 o
 -26   8   6     1467.35     1433.30    156.93 o
 -24   8   6     2980.38     2975.67    164.66 o
 -22   8   6     4788.98     4766.45    224.96 o
 -20   8   6     3976.10     4005.39    138.65 o
 -18   8   6     1598.44     1566.14     98.06 o
 -16   8   6      145.49       86.79     32.57 o
 -14   8   6     1054.75     1037.85     59.29 o
 -12   8   6     2315.34     2240.37     91.64 o
 -10   8   6    12936.39    12794.41    179.95 o
  -8   8   6     6793.59     6726.24    126.26 o
  -6   8   6     7562.81     7541.63    133.26 o
  -4   8   6     3353.23     3264.09     94.82 o
  -2   8   6     5361.41     5250.40     86.35 o
   0   8   6       53.79       70.82     14.39 o
   2   8   6      156.48      113.01     16.72 o
   4   8   6     1434.45     1416.42     48.38 o
   6   8   6     5268.65     5296.71     91.81 o
   8   8   6     4568.96     4624.55     85.28 o
  10   8   6     3757.39     3774.93     84.06 o
  12   8   6     2151.30     2135.90     64.94 o
  14   8   6     1659.67     1603.06     57.17 o
  16   8   6     5740.88     5834.73    104.52 o
  18   8   6     3554.05     3538.36    102.85 o
  20   8   6     1461.15     1309.92     66.27 o
  22   8   6       12.40       27.63     24.83 o
 -23   9   6      467.54      381.93     71.11 o
 -21   9   6     3901.11     4325.56    189.78 o
 -19   9   6     1639.27     1791.76    108.67 o
 -17   9   6      428.96      372.92     51.65 o
 -15   9   6     3219.20     3260.77    113.09 o
 -13   9   6     6263.22     6243.52    145.64 o
 -11   9   6     1335.09     1349.95     67.45 o
  -9   9   6      966.21     1136.80     65.49 o
  -7   9   6     6045.84     6318.18    186.07 o
  -5   9   6     5948.37     5690.63    117.41 o
  -3   9   6       25.27       49.18     20.43 o
  -1   9   6      496.36      551.34     45.50 o
   1   9   6     6735.59     6367.89    133.12 o
   3   9   6     7668.06     7535.17    163.77 o
   5   9   6     3960.53     4068.34    136.04 o
   7   9   6     3269.15     3291.77     86.23 o
   9   9   6     2441.84     2415.72     85.84 o
  11   9   6      755.35      814.19     56.17 o
  13   9   6     1355.46     1377.09    103.40 o
  15   9   6     1287.44     1411.27     98.90 o
  17   9   6     2489.91     2323.69    126.58 o
  19   9   6     1140.35     1338.01     95.16 o
  21   9   6     3315.37     3249.63    121.58 o
 -20  10   6     7056.98     6951.06    210.65 o
 -18  10   6     2639.29     2647.36    135.36 o
 -16  10   6        7.76       -3.43     30.97 o
 -14  10   6      192.91      192.97     43.38 o
 -12  10   6       86.48       64.13     31.38 o
 -10  10   6     7396.71     7101.75    244.79 o
  -8  10   6    14965.32    15256.31    227.63 o
  -6  10   6    15594.33    15263.13    244.80 o
  -4  10   6     5410.44     5272.76    135.13 o
  -2  10   6     3697.63     3371.61    140.27 o
   0  10   6      116.14      100.03     30.23 o
   2  10   6     2652.41     2783.62    109.67 o
   4  10   6     2471.92     2556.61     96.15 o
   6  10   6     5232.58     5054.19    161.23 o
   8  10   6     5132.76     5093.96    165.19 o
  10  10   6     1535.72     1435.79    102.62 o
  12  10   6     4199.94     4314.54    134.37 o
  14  10   6     6347.42     6029.49    273.10 o
  16  10   6     6190.94     6351.43    172.40 o
  18  10   6     4971.60     4908.00    153.09 o
 -17  11   6     1835.48     1626.83    123.51 o
 -15  11   6        2.07       14.94     38.28 o
 -13  11   6      305.37      338.44     60.36 o
 -11  11   6     2231.98     2263.93    137.29 o
  -9  11   6     8836.00     8589.70    205.10 o
  -7  11   6    12692.39    13607.32    305.66 o
  -5  11   6     4073.16     3981.37    147.21 o
  -3  11   6      222.94      165.16     38.26 o
  -1  11   6       21.12       53.78     31.06 o
   1  11   6      132.94      120.94     35.19 o
   3  11   6     1124.76     1258.12     81.94 o
   5  11   6     6873.30     6631.94    198.52 o
   7  11   6     2419.98     2534.03    196.63 o
   9  11   6     2701.54     2858.32    130.82 o
  11  11   6      911.08      820.22     72.32 o
  13  11   6      248.98      191.13     48.91 o
  15  11   6     3663.82     3755.93    137.22 o
 -12  12   6       66.60       43.22     49.73 o
 -10  12   6      759.23      663.80     96.76 o
  -8  12   6     2403.53     2397.84    174.37 o
  -6  12   6     2781.95     2930.21    135.90 o
  -4  12   6      653.59      640.53     76.54 o
  -2  12   6       49.71       64.69     34.68 o
   0  12   6       10.46       13.23     28.17 o
   2  12   6       64.91       18.79     36.24 o
   4  12   6      240.95       97.91     57.05 o
   6  12   6       56.76       80.92     49.02 o
   8  12   6     1000.70      989.39    121.43 o
  10  12   6      653.10      667.03     70.36 o
 -31   1   7     1901.57     2137.92     99.72 o
 -29   1   7        5.30       -0.05     22.79 o
 -27   1   7        8.13       -2.78     21.13 o
 -25   1   7     3750.58     3861.19    121.02 o
 -23   1   7    24266.39    23355.28    373.35 o
 -21   1   7    22291.73    21710.53    234.40 o
 -19   1   7    12688.22    12322.23    154.26 o
 -17   1   7       12.37       26.26     11.43 o
 -15   1   7      155.32      210.18     18.14 o
 -13   1   7      730.03      909.75     35.19 o
 -11   1   7     5659.33     5334.85     71.25 o
  -9   1   7    24261.81    24058.18    207.85 o
  -7   1   7    43476.63    43186.54    295.46 o
  -5   1   7    42252.87    42058.87    272.75 o
  -3   1   7    12541.05    12739.97    103.72 o
  -1   1   7      393.53      276.69     10.19 o
   1   1   7    13549.00    12699.99     86.73 o
   3   1   7     3888.06     3647.96     44.47 o
   5   1   7    19254.55    19280.99    156.25 o
   7   1   7     4720.36     4624.55     67.56 o
   9   1   7      318.09      591.99     17.60 o
  11   1   7    11927.54    12159.79    211.62 o
  13   1   7    10309.99    10311.19    155.40 o
  15   1   7    28199.82    28125.32    288.27 o
  17   1   7     8682.43     8215.10    128.49 o
  19   1   7     5834.16     5691.58     64.12 o
  21   1   7      511.62      477.81     19.09 o
  23   1   7       32.92       44.33     12.81 o
  25   1   7      317.98      320.95     24.90 o
  27   1   7     3850.54     3718.78     93.42 o
  29   1   7     3099.75     2895.26     87.03 o
 -32   2   7      798.85      727.82     63.73 o
 -30   2   7      501.91      619.15     55.19 o
 -28   2   7      483.43      437.20     46.42 o
 -26   2   7      198.26      265.08     41.72 o
 -24   2   7    12975.84    13598.37    234.87 o
 -22   2   7    12252.89    12470.19    215.71 o
 -20   2   7    20729.49    20797.71    226.75 o
 -18   2   7      126.64       99.71     17.70 o
 -16   2   7     2012.15     2034.04     53.98 o
 -14   2   7      495.76      450.84     25.11 o
 -12   2   7      580.88      543.16     29.30 o
 -10   2   7    11125.05    11194.04    131.17 o
  -8   2   7    37552.14    38753.00    298.72 o
  -6   2   7    18683.26    18292.72    151.02 o
  -4   2   7     4103.12     3845.86     49.95 o
  -2   2   7     3416.09     3977.22     42.80 o
   0   2   7     7434.39     7433.75     63.28 o
   2   2   7    15727.95    15936.38    114.98 o
   4   2   7     1052.87      911.55     21.97 o
   6   2   7      136.50       75.61      7.51 o
   8   2   7     2470.98     2643.75     39.75 o
  10   2   7      425.97      369.39     15.10 o
  12   2   7      801.70      812.81     18.58 o
  14   2   7    11705.27    12014.14    123.81 o
  16   2   7    24751.29    25137.39    225.68 o
  18   2   7    16533.87    15352.04    129.98 o
  20   2   7      397.20      430.63     18.28 o
  22   2   7      996.33     1106.18     36.81 o
  24   2   7      594.85      594.13     37.62 o
  26   2   7      291.55      272.95     30.67 o
  28   2   7     1919.47     1857.57     79.25 o
 -31   3   7       11.90        3.99     28.85 o
 -29   3   7      105.95       29.19     26.10 o
 -27   3   7      132.91      169.85     34.39 o
 -25   3   7     3317.06     3628.20    140.99 o
 -23   3   7    11449.27    10858.97    202.19 o
 -21   3   7     8394.88     8651.17    150.69 o
 -19   3   7      199.43      236.93     23.20 o
 -17   3   7     1563.69     1511.78     45.68 o
 -15   3   7      198.81      157.22     18.30 o
 -13   3   7      181.27      162.14     17.07 o
 -11   3   7     1302.47     1243.54     39.76 o
  -9   3   7     6076.18     6101.33     82.67 o
  -7   3   7    11779.63    11909.78    113.58 o
  -5   3   7    10868.84    10791.54     98.66 o
  -3   3   7      886.63      747.06     24.48 o
  -1   3   7    17823.85    18483.64    139.82 o
   1   3   7     3990.48     4228.39     46.34 o
   3   3   7     5134.48     5000.91     50.52 o
   5   3   7      748.85      721.19     18.72 o
   7   3   7     4298.56     4296.60     47.91 o
   9   3   7       37.22       57.06      7.42 o
  11   3   7      402.15      298.64     13.21 o
  13   3   7       98.80      101.82      9.24 o
  15   3   7    22520.22    22558.63    182.89 o
  17   3   7    16840.20    16713.47    154.03 o
  19   3   7     1479.16     1410.29     33.36 o
  21   3   7      166.04      137.49     16.11 o
  23   3   7      408.46      365.18     27.75 o
  25   3   7      203.75      144.29     22.57 o
  27   3   7     1466.80     1473.33     78.81 o
  29   3   7     3963.91     4028.37    142.35 o
 -30   4   7      719.91      726.83     68.56 o
 -28   4   7       39.34       36.72     31.67 o
 -26   4   7      465.32      440.27     55.52 o
 -24   4   7     2341.85     2233.07    118.37 o
 -22   4   7     1577.34     1780.51     92.55 o
 -20   4   7    10136.26     9615.19    159.34 o
 -18   4   7     3310.05     3047.49     68.89 o
 -16   4   7     2205.71     2275.82     51.70 o
 -14   4   7       17.83       31.56     11.63 o
 -12   4   7      320.17      257.24     21.20 o
 -10   4   7     3824.12     3268.26     60.30 o
  -8   4   7     5205.76     5295.05     73.37 o
  -6   4   7    11575.03    11068.42    101.13 o
  -4   4   7     8535.41     8174.22     79.37 o
  -2   4   7      575.36      595.77     23.81 o
   0   4   7     6178.87     6414.11     73.14 o
   2   4   7     9515.45    10225.25     92.57 o
   4   4   7     3251.84     3254.33     35.19 o
   6   4   7     2415.57     2129.55     30.17 o
   8   4   7      248.74      248.33     11.42 o
  10   4   7     5352.54     5344.52     61.99 o
  12   4   7     2705.70     2763.59     41.72 o
  14   4   7     1694.06     1675.34     34.81 o
  16   4   7     5838.62     5701.10     72.47 o
  18   4   7     5053.56     4762.82     75.71 o
  20   4   7      998.02      953.90     39.69 o
  22   4   7     1478.01     1454.38     54.00 o
  24   4   7      337.30      292.75     31.26 o
  26   4   7      523.70      562.69     43.54 o
  28   4   7       20.52       12.44     27.01 o
 -29   5   7      241.90      225.13     89.77 o
 -27   5   7     1591.68     1494.24     99.81 o
 -25   5   7    10935.40    11468.93    262.27 o
 -23   5   7    24335.03    24255.22    345.65 o
 -21   5   7    17381.01    17154.07    266.23 o
 -19   5   7    10937.32    11083.23    174.35 o
 -17   5   7     2138.62     2202.72     63.43 o
 -15   5   7      628.97      734.13     33.94 o
 -13   5   7      212.85      294.48     20.71 o
 -11   5   7     4044.78     4044.94     89.83 o
  -9   5   7    52349.29    51835.51    365.11 o
  -7   5   7    37165.34    36713.54    270.49 o
  -5   5   7    37689.40    37400.31    271.78 o
  -3   5   7     7887.29     7544.30     72.22 o
  -1   5   7    10888.40    10774.79     99.89 o
   1   5   7     9252.08     9071.05     88.96 o
   3   5   7    13476.04    13630.09    118.52 o
   5   5   7    10572.41    10454.17     92.47 o
   7   5   7    10339.21    10323.34     87.45 o
   9   5   7     3430.52     3571.44     46.28 o
  11   5   7     9980.49    10082.88    101.25 o
  13   5   7    15177.89    15372.23    149.46 o
  15   5   7    25075.77    25105.93    237.58 o
  17   5   7    22706.69    22543.95    220.50 o
  19   5   7     5635.83     5712.50     92.43 o
  21   5   7      842.16      887.82     41.15 o
  23   5   7       18.71       20.03     16.81 o
  25   5   7     1716.15     1735.40     68.45 o
  27   5   7     5140.40     5214.86    138.98 o
 -28   6   7      176.29      107.97     39.64 o
 -26   6   7      848.74      706.05     72.46 o
 -24   6   7     2236.10     2355.48    101.91 o
 -22   6   7     7001.88     6859.18    156.30 o
 -20   6   7     5566.75     5744.08    136.34 o
 -18   6   7      752.49      758.80     48.44 o
 -16   6   7     1280.09     1303.94     54.36 o
 -14   6   7     2583.48     2359.98     63.64 o
 -12   6   7       62.38       78.84     14.53 o
 -10   6   7     5638.62     5807.17    103.46 o
  -8   6   7    19086.76    19050.58    167.69 o
  -6   6   7     2412.15     2576.74     46.47 o
  -4   6   7       43.77       75.28     12.04 o
  -2   6   7       14.42       21.95      9.89 o
   0   6   7     3621.28     3632.01     59.89 o
   2   6   7     7506.99     7570.74    107.64 o
   4   6   7     1615.80     1627.69     42.12 o
   6   6   7       58.61       40.37      9.92 o
   8   6   7      324.22      272.18     19.59 o
  10   6   7        8.19        8.54     10.24 o
  12   6   7     2279.63     2272.79     62.06 o
  14   6   7     9444.33     9405.75    129.34 o
  16   6   7     8677.09     8912.44    119.57 o
  18   6   7     4288.09     4373.57     79.67 o
  20   6   7      159.04      148.66     24.24 o
  22   6   7     1432.15     1533.94     54.20 o
  24   6   7     1069.53     1138.21     50.85 o
  26   6   7        3.41       -5.40     20.71 o
 -27   7   7      312.17      296.35     54.54 o
 -25   7   7       77.57       46.99     34.69 o
 -23   7   7     1098.71     1225.28     77.30 o
 -21   7   7     2468.00     2539.85     99.26 o
 -19   7   7      695.70      758.43     88.64 o
 -17   7   7      203.87      197.00     27.83 o
 -15   7   7       31.33       31.22     15.49 o
 -13   7   7      140.34      139.69     21.57 o
 -11   7   7     2344.62     2324.24     61.56 o
  -9   7   7       17.34        4.83     14.88 o
  -7   7   7     7201.79     7116.70    114.32 o
  -5   7   7        7.70        5.26     10.31 o
  -3   7   7       25.31       45.63     13.22 o
  -1   7   7     1763.55     1769.48     46.17 o
   1   7   7     4371.87     4436.53     70.15 o
   3   7   7     2775.39     2591.31     49.27 o
   5   7   7      721.19      758.58     30.26 o
   7   7   7      534.95      528.13     31.03 o
   9   7   7       44.91       25.77     13.34 o
  11   7   7       20.38       39.35     15.94 o
  13   7   7     2056.19     2014.90     58.78 o
  15   7   7     5175.72     5151.13     91.31 o
  17   7   7      869.08      898.98     44.65 o
  19   7   7        5.51        4.61     16.52 o
  21   7   7       52.48       27.25     19.11 o
  23   7   7      394.41      366.39     33.33 o
 -24   8   7     3148.35     3567.21    175.25 o
 -22   8   7     3847.08     3792.98    143.14 o
 -20   8   7     5747.37     5766.22    171.15 o
 -18   8   7     2630.30     2542.48    115.61 o
 -16   8   7     1637.90     1817.96    104.44 o
 -14   8   7      250.00      197.54     29.72 o
 -12   8   7     2847.88     2944.33     81.16 o
 -10   8   7     2365.20     2337.59     76.66 o
  -8   8   7     3124.80     3167.94     84.10 o
  -6   8   7     3816.85     3973.19     93.39 o
  -4   8   7     9031.45     9093.29    148.81 o
  -2   8   7     2859.73     2999.80     72.63 o
   0   8   7     8360.62     8235.99    107.84 o
   2   8   7     4860.68     4863.99     83.27 o
   4   8   7     3696.29     3776.26     76.92 o
   6   8   7     1276.57     1241.70     49.81 o
   8   8   7      307.72      243.25     27.29 o
  10   8   7     2384.70     2291.60     66.23 o
  12   8   7     1269.81     1267.30     56.28 o
  14   8   7     3087.48     3197.10     75.25 o
  16   8   7    12126.62    12243.41    171.65 o
  18   8   7     9806.38     9546.61    162.49 o
  20   8   7     1472.59     1365.46     67.40 o
  22   8   7        4.75       -4.98     22.19 o
 -23   9   7    14761.89    15536.92    747.40 o
 -21   9   7    10669.16    10958.14    306.16 o
 -19   9   7     6105.05     6338.22    184.36 o
 -17   9   7      119.99      174.04     40.23 o
 -15   9   7      319.43      329.75     48.41 o
 -13   9   7      726.75      732.87     70.09 o
 -11   9   7     5873.18     5759.02    130.02 o
  -9   9   7    17180.65    17368.42    270.06 o
  -7   9   7    21379.82    21020.46    299.97 o
  -5   9   7    11212.51    11134.98    194.26 o
  -3   9   7     5279.39     5419.29    162.48 o
  -1   9   7     5563.60     5954.72    130.17 o
   1   9   7     3522.44     3266.95    103.37 o
   3   9   7     8170.54     8119.80    172.22 o
   5   9   7     5274.33     5048.67    130.00 o
   7   9   7     6041.08     5975.54    133.36 o
   9   9   7     1619.01     1609.70     81.14 o
  11   9   7     2061.25     2142.76     83.41 o
  13   9   7    13695.76    14003.46    215.76 o
  15   9   7    16638.47    16935.13    428.29 o
  17   9   7    10621.41    10819.57    324.33 o
  19   9   7     2989.19     2900.62    113.80 o
 -20  10   7      998.51      961.93     94.16 o
 -18  10   7       27.77       15.92     32.65 o
 -16  10   7     1518.56     1641.31    105.97 o
 -14  10   7     3467.57     3109.37    138.78 o
 -12  10   7      108.77       83.65     32.71 o
 -10  10   7       80.96       51.27     38.66 o
  -8  10   7     1070.52      952.52     64.93 o
  -6  10   7      180.07      175.52     31.49 o
  -4  10   7        0.62        5.95     21.92 o
  -2  10   7      185.22      109.50     31.78 o
   0  10   7      435.19      509.71     53.29 o
   2  10   7       74.75       67.04     28.73 o
   4  10   7      259.50      261.38     40.53 o
   6  10   7       91.11      102.25     36.87 o
   8  10   7     1566.71     1622.86    104.93 o
  10  10   7      805.71      790.15     80.85 o
  12  10   7        3.03       22.50     28.42 o
  14  10   7     2519.57     2408.36    131.84 o
  16  10   7      401.31      315.28     52.18 o
  18  10   7      275.94      224.23     56.54 o
 -15  11   7      767.41      597.92     81.73 o
 -13  11   7        3.30       -4.57     33.31 o
 -11  11   7        5.63       13.74     60.09 o
  -9  11   7     1996.17     2470.61    134.78 o
  -7  11   7     1408.31     1413.05    108.05 o
  -5  11   7       75.72       71.64     31.13 o
  -3  11   7        4.83       27.70     26.28 o
  -1  11   7      592.58      611.73     59.82 o
   1  11   7     1459.56     1473.24     88.74 o
   3  11   7       19.86       36.61     32.80 o
   5  11   7       21.03      -24.51     29.09 o
   7  11   7      422.79      368.44     58.99 o
   9  11   7      170.04      219.44     48.19 o
  11  11   7      617.57      577.59     74.35 o
  13  11   7      971.04      986.61     80.21 o
 -10  12   7     2443.17     2412.13    177.86 o
  -8  12   7     3298.34     3534.95    189.21 o
  -6  12   7     3531.05     3387.96    216.61 o
  -4  12   7     3857.03     3793.10    153.92 o
  -2  12   7     2809.20     2831.00    117.75 o
   0  12   7     2962.94     2966.33    141.77 o
   2  12   7     3138.26     3097.70    139.37 o
   4  12   7     4869.95     4449.52    169.17 o
   6  12   7     1601.26     1558.77    138.46 o
   8  12   7       44.54       59.86     42.84 o
 -32   0   8     3652.46     3964.32    174.47 o
 -30   0   8       18.67       57.11     42.58 o
 -28   0   8      903.94      976.05     94.50 o
 -26   0   8    12040.67    11506.55    503.07 o
 -24   0   8    31984.73    31544.09   1009.57 o
 -22   0   8    22713.50    21986.34    506.23 o
 -20   0   8    33648.05    33043.87    513.98 o
 -18   0   8    26753.41    25472.30    327.71 o
 -16   0   8     9357.83     9338.07    159.25 o
 -14   0   8      413.28      500.68     37.85 o
 -12   0   8     5192.85     5369.95    106.34 o
 -10   0   8    76179.50    74903.39    766.84 o
  -8   0   8    63885.21    64959.19    609.53 o
  -6   0   8    48316.16    48453.41    462.78 o
  -4   0   8    25774.17    25491.54    261.37 o
  -2   0   8    26841.46    24501.45    246.85 o
   0   0   8    50041.87    47994.36    483.70 o
   2   0   8    70201.45    70579.55    684.58 o
   4   0   8    31613.09    32637.54    366.92 o
   6   0   8    26702.63    26959.52    347.50 o
   8   0   8      265.77      164.83     27.47 o
  14   0   8    22844.07    23412.29    587.20 o
  16   0   8    63286.78    61538.82   1380.43 o
  18   0   8    20841.84    21156.22    566.59 o
  20   0   8    14262.55    14054.66    180.38 o
  22   0   8     3699.99     3706.96     94.31 o
  24   0   8      634.80      572.95     47.30 o
  26   0   8     3803.02     3559.26    123.62 o
  28   0   8     5882.90     5812.64    168.64 o
 -31   1   8        1.90       21.58     28.44 o
 -29   1   8      193.24      215.96     37.60 o
 -27   1   8       52.31       45.92     27.93 o
 -25   1   8     1696.36     1695.43    124.41 o
 -23   1   8     2535.81     2570.00    107.55 o
 -21   1   8     9478.13     9350.64    155.16 o
 -19   1   8    11555.44    11277.37    178.95 o
 -17   1   8      386.33      348.57     24.56 o
 -15   1   8      201.43      195.49     20.33 o
 -13   1   8      446.26      536.36     26.76 o
 -11   1   8     1629.10     1464.53     38.05 o
  -9   1   8     5248.90     5356.59     65.33 o
  -7   1   8      131.17       98.97     11.03 o
  -5   1   8     3466.14     3493.79     46.31 o
  -3   1   8     8771.10     8415.49     77.70 o
  -1   1   8     3150.42     2929.13     35.67 o
   1   1   8    23470.49    24323.40    167.64 o
   3   1   8    10349.31    10378.00     99.61 o
   5   1   8     3730.84     3656.73     43.44 o
   7   1   8      591.95      551.24     17.68 o
   9   1   8        0.79       19.94      6.23 o
  11   1   8      262.12      385.99     28.81 o
  13   1   8     3765.02     4010.87     76.91 o
  15   1   8     5495.40     5560.11     90.25 o
  17   1   8    10548.88     9833.10    121.39 o
  19   1   8     4231.36     4026.27     51.30 o
  21   1   8       59.47       78.97     10.55 o
  23   1   8       11.83       18.87     12.67 o
  25   1   8        4.58       18.19     17.04 o
  27   1   8      495.89      411.89     39.65 o
  29   1   8      761.07      689.81     54.83 o
 -30   2   8      273.88      198.51     38.08 o
 -28   2   8      462.53      444.53     52.39 o
 -26   2   8     1401.00     1425.88     84.84 o
 -24   2   8     4548.54     4451.33    125.35 o
 -22   2   8       24.66       13.02     25.67 o
 -20   2   8       31.42       27.15     18.86 o
 -18   2   8     1196.33     1304.29     45.33 o
 -16   2   8     1689.48     1721.17     48.89 o
 -14   2   8        5.71       13.01     10.05 o
 -12   2   8        1.03       17.47     10.12 o
 -10   2   8     1593.74     1431.03     37.70 o
  -8   2   8     3573.99     3603.79     53.57 o
  -6   2   8       58.70       56.90      9.67 o
  -4   2   8     1991.73     2193.42     37.84 o
  -2   2   8      278.58      391.02     16.04 o
   0   2   8       21.84       20.19      6.85 o
   2   2   8     5882.01     6171.70     59.67 o
   4   2   8     1770.14     1788.85     29.77 o
   6   2   8     5233.28     5707.34     59.85 o
   8   2   8       62.80       56.60      7.05 o
  10   2   8       80.62       83.85      8.09 o
  12   2   8      816.47      840.67     18.76 o
  14   2   8      914.73      929.62     24.08 o
  16   2   8     4025.56     3705.69     51.62 o
  18   2   8     2008.30     1940.96     36.97 o
  20   2   8      199.07      135.00     12.15 o
  22   2   8      295.38      306.45     20.94 o
  24   2   8       70.94       48.98     18.45 o
  26   2   8      447.21      373.22     38.10 o
  28   2   8        7.04       -3.43     23.79 o
 -31   3   8      356.27      395.56     54.09 o
 -29   3   8      993.24     1013.88     84.35 o
 -27   3   8       55.02       17.07     25.83 o
 -25   3   8     8242.60     7948.85    176.93 o
 -23   3   8     7321.48     7300.81    189.10 o
 -21   3   8    14412.67    14161.49    209.83 o
 -19   3   8    12022.41    11615.34    178.42 o
 -17   3   8      359.27      443.10     30.84 o
 -15   3   8        3.19        7.02     11.30 o
 -13   3   8      511.19      603.35     31.10 o
 -11   3   8     2286.70     2279.37     50.38 o
  -9   3   8     3625.15     3344.52     59.49 o
  -7   3   8      833.32      801.86     28.86 o
  -5   3   8    22724.22    24070.34    184.13 o
  -3   3   8    13328.83    14255.93    119.86 o
  -1   3   8     1921.26     1588.61     34.11 o
   1   3   8    27032.18    25655.99    192.54 o
   3   3   8    10411.22    10429.09     86.66 o
   5   3   8     5994.46     6017.77     62.62 o
   7   3   8      517.35      532.31     18.92 o
   9   3   8       86.84       53.87      7.81 o
  11   3   8      340.28      368.98     15.44 o
  13   3   8     4257.74     4460.09     49.20 o
  15   3   8    18127.12    17979.21    151.64 o
  17   3   8    30671.78    29460.10    247.70 o
  19   3   8     2421.17     2227.80     43.23 o
  21   3   8      132.91      112.85     15.87 o
  23   3   8      216.65      216.97     24.28 o
  25   3   8      432.59      451.54     34.37 o
  27   3   8     1740.51     1646.01     77.16 o
 -30   4   8      167.79      125.13     45.65 o
 -28   4   8     1192.34     1099.69     98.63 o
 -26   4   8     3796.64     4351.17    145.29 o
 -24   4   8     9947.54    10144.48    206.64 o
 -22   4   8    29812.04    29685.56    395.95 o
 -20   4   8    17664.84    17800.11    437.94 o
 -18   4   8     7926.96     7500.80    133.01 o
 -16   4   8      997.74      971.95     44.28 o
 -14   4   8     2931.68     2843.97     60.80 o
 -12   4   8     2874.87     2704.54     57.57 o
 -10   4   8    25599.47    25056.27    233.18 o
  -8   4   8    13745.46    13670.07    138.95 o
  -6   4   8    23468.35    23609.00    186.73 o
  -4   4   8     7394.30     7323.77     79.03 o
  -2   4   8    31948.62    31517.32    227.93 o
   0   4   8    29519.31    28675.26    217.03 o
   2   4   8    17557.29    16792.64    131.04 o
   4   4   8    11765.91    11874.48     92.63 o
   6   4   8    10635.64    10819.28     92.68 o
   8   4   8      263.09      278.76     13.89 o
  10   4   8      973.18      948.46     24.35 o
  12   4   8    18993.63    18850.63    173.67 o
  14   4   8    21833.64    21759.19    187.08 o
  16   4   8    28770.58    28061.85    235.76 o
  18   4   8     7067.32     6814.80     94.37 o
  20   4   8    10439.52     9888.73    123.94 o
  22   4   8      550.47      572.87     31.69 o
  24   4   8      692.52      543.40     39.92 o
  26   4   8     2509.17     2458.95     75.87 o
 -29   5   8       92.60       80.51     41.15 o
 -27   5   8      257.65      307.81     51.26 o
 -25   5   8      292.13      299.09     45.98 o
 -23   5   8       94.34       78.05     31.44 o
 -21   5   8      877.01      792.20     59.40 o
 -19   5   8        2.64       19.92     18.03 o
 -17   5   8        0.60        7.70     15.94 o
 -15   5   8      133.66       76.41     18.10 o
 -13   5   8      224.95      212.80     19.90 o
 -11   5   8     1473.80     1468.34     57.72 o
  -9   5   8      164.23      158.19     18.37 o
  -7   5   8      407.19      379.50     21.22 o
  -5   5   8      724.06      833.28     29.78 o
  -3   5   8     1755.42     1594.80     35.52 o
  -1   5   8     1440.53     1512.19     41.42 o
   1   5   8      501.93      513.90     18.98 o
   3   5   8       18.97       39.94      8.73 o
   5   5   8        1.82        6.23      7.57 o
   7   5   8       20.95       36.64      8.81 o
   9   5   8     2531.60     2437.33     42.57 o
  11   5   8     2939.36     2825.14     50.66 o
  13   5   8     1544.76     1516.65     39.79 o
  15   5   8      401.59      359.02     26.08 o
  17   5   8        7.00        9.52     12.49 o
  19   5   8      227.35      203.26     20.57 o
  21   5   8      157.30      181.01     27.26 o
  23   5   8      324.71      343.91     28.94 o
  25   5   8       21.22        9.37     20.29 o
 -28   6   8       12.80       14.04     37.17 o
 -26   6   8     1255.54     1296.60    112.60 o
 -24   6   8     3924.56     4003.98    124.63 o
 -22   6   8     7990.18     7576.62    202.06 o
 -20   6   8     2926.67     2803.36     96.82 o
 -18   6   8     1675.48     1888.02     74.46 o
 -16   6   8      570.59      671.32     41.12 o
 -14   6   8     4595.72     4501.68     90.62 o
 -12   6   8      187.85      221.26     24.47 o
 -10   6   8    14450.97    14808.64    140.45 o
  -8   6   8    11003.63    11140.34    141.16 o
  -6   6   8       65.38       46.64     10.18 o
  -4   6   8      150.74      105.56     14.19 o
  -2   6   8     6232.15     6080.93     90.09 o
   0   6   8    21991.00    21253.00    192.87 o
   2   6   8     7570.76     7516.64    114.52 o
   4   6   8      865.16      851.40     30.02 o
   6   6   8     8081.69     7965.29     85.90 o
   8   6   8     1225.80     1311.99     39.53 o
  10   6   8      103.94       98.13     16.59 o
  12   6   8     3831.65     3960.73     75.77 o
  14   6   8     6672.62     6698.12    104.34 o
  16   6   8     6981.92     6913.23    102.16 o
  18   6   8      979.13      981.54     42.35 o
  20   6   8     2771.04     3012.25     66.78 o
  22   6   8     1992.85     1918.77     65.71 o
  24   6   8      996.04      972.71     46.85 o
 -25   7   8     2469.20     2260.90    118.16 o
 -23   7   8     9614.93     9517.76    197.27 o
 -21   7   8    17566.81    18033.81    287.06 o
 -19   7   8     3784.29     3834.46    112.11 o
 -17   7   8      813.80      806.21     51.74 o
 -15   7   8      348.03      347.47     31.50 o
 -13   7   8     1274.84     1404.29     54.85 o
 -11   7   8     1343.37     1320.45     50.45 o
  -9   7   8     3423.61     3445.63     68.24 o
  -7   7   8     3567.90     3587.41     87.12 o
  -5   7   8     3039.22     3024.33     60.22 o
  -3   7   8     9266.41     9564.26    121.68 o
  -1   7   8    22097.28    21510.27    210.75 o
   1   7   8    14402.16    14356.92    148.18 o
   3   7   8     1954.48     2006.74     48.69 o
   5   7   8     1516.84     1584.21     50.24 o
   7   7   8      291.80      359.37     25.77 o
   9   7   8      515.80      528.63     34.12 o
  11   7   8      294.84      334.46     28.92 o
  13   7   8    12104.44    11922.70    159.63 o
  15   7   8    25075.33    24577.60    252.83 o
  17   7   8    10794.38    10880.92    145.61 o
  19   7   8      468.72      521.72     35.49 o
  21   7   8      126.38      140.95     23.57 o
  23   7   8        3.51        4.90     20.07 o
 -24   8   8     2951.27     2969.49    168.66 o
 -22   8   8     4541.26     4386.58    154.36 o
 -20   8   8     5381.38     5672.71    172.07 o
 -18   8   8     2454.50     2400.16    117.80 o
 -16   8   8      207.69      180.08     38.62 o
 -14   8   8       46.39       35.37     20.72 o
 -12   8   8     1639.79     1615.42     69.55 o
 -10   8   8     1040.11     1023.15     54.85 o
  -8   8   8     1885.48     1965.13     75.41 o
  -6   8   8     8205.09     8169.16    195.53 o
  -4   8   8     4322.03     4362.93    122.62 o
  -2   8   8     1958.13     1914.50     80.35 o
   0   8   8     1979.99     2088.64     65.81 o
   2   8   8     9831.95     9578.49    134.07 o
   4   8   8     7216.59     7391.05    113.49 o
   6   8   8       98.47       73.52     18.49 o
   8   8   8      363.60      356.53     31.17 o
  10   8   8      916.21      797.21     45.39 o
  12   8   8     2154.66     2147.34     66.44 o
  14   8   8     7530.31     7703.79    129.65 o
  16   8   8     5027.66     5242.75    111.29 o
  18   8   8     6702.46     6749.34    156.64 o
  20   8   8      440.47      401.73     40.77 o
  22   8   8        1.36       -2.83     22.77 o
 -21   9   8     2570.58     2870.09    140.27 o
 -19   9   8     1007.02      995.43     86.13 o
 -17   9   8      787.66      896.13     79.92 o
 -15   9   8     2763.14     2805.17    113.45 o
 -13   9   8     2197.99     2167.36     90.64 o
 -11   9   8     1893.81     2131.54     85.08 o
  -9   9   8     4186.40     4125.21    104.55 o
  -7   9   8     1359.26     1410.95     74.03 o
  -5   9   8     1521.97     1458.93     74.44 o
  -3   9   8     1424.70     1534.96     83.67 o
  -1   9   8     8352.64     8599.06    181.55 o
   1   9   8     6267.22     5973.75    145.84 o
   3   9   8        2.03       31.90     24.17 o
   5   9   8     1629.34     1672.09    116.60 o
   7   9   8     2955.25     2935.67    101.63 o
   9   9   8     1521.94     1566.73     84.94 o
  11   9   8     2997.41     3013.86    141.59 o
  13   9   8     3078.57     3138.46    167.53 o
  15   9   8     4758.68     4818.14    124.90 o
  17   9   8      829.95      878.80     72.10 o
  19   9   8        2.82       -9.92     29.04 o
 -18  10   8     1875.36     2131.40    150.98 o
 -16  10   8     1415.82     1329.59    110.58 o
 -14  10   8     3153.67     3058.78    145.88 o
 -12  10   8     2110.12     2115.68    112.84 o
 -10  10   8     4802.19     4653.99    126.19 o
  -8  10   8     4971.15     4861.03    140.68 o
  -6  10   8     1372.91     1388.97     83.82 o
  -4  10   8     1535.69     1643.71     91.61 o
  -2  10   8     3731.86     3901.47    122.22 o
   0  10   8     8599.38     9080.21    195.72 o
   2  10   8    12111.97    11623.18    227.29 o
   4  10   8     4822.20     4693.18    214.26 o
   6  10   8     1274.24     1097.47     86.90 o
   8  10   8      369.52      406.56     58.06 o
  10  10   8      374.92      327.02     53.05 o
  12  10   8     3486.25     3410.57    258.83 o
  14  10   8     8087.42     7857.11    190.82 o
  16  10   8     5015.68     5173.99    155.11 o
 -15  11   8       68.14       35.32     50.82 o
 -13  11   8       19.29       51.26     49.38 o
 -11  11   8     2069.15     1992.46    195.73 o
  -9  11   8     1317.70     1296.24    104.21 o
  -7  11   8     4188.06     4469.55    141.41 o
  -5  11   8     1065.22     1095.12     81.87 o
  -3  11   8     2450.62     2425.72    104.70 o
  -1  11   8     3505.74     3519.39    181.40 o
   1  11   8     6658.41     6918.94    203.22 o
   3  11   8     3853.94     3726.54    146.01 o
   5  11   8      423.65      310.68     55.44 o
   7  11   8      731.99      837.22     82.18 o
   9  11   8       84.91      118.93     41.87 o
  11  11   8      542.61      430.99     91.06 o
  13  11   8     4130.18     4422.24    173.11 o
  -8  12   8     1344.29     1027.99    121.33 o
  -6  12   8      337.42      361.04     63.79 o
  -4  12   8        1.87       35.94     36.18 o
  -2  12   8       86.45       76.78     39.71 o
   0  12   8     1145.94     1309.17    104.61 o
   2  12   8     3130.76     3292.96    208.78 o
   4  12   8      960.42     1014.06     95.81 o
   6  12   8      512.94      586.96     76.98 o
 -31   1   9       82.68      105.93     33.12 o
 -29   1   9      123.04       72.92     33.30 o
 -27   1   9     1285.30     1462.04     89.12 o
 -25   1   9     3784.08     3874.20    183.88 o
 -23   1   9     9334.93     8862.52    208.13 o
 -21   1   9     8373.33     8152.07    146.54 o
 -19   1   9     2299.55     2303.07     76.02 o
 -17   1   9     1904.97     1923.61     68.15 o
 -15   1   9     9060.66     8929.89    110.65 o
 -13   1   9    11645.40    11138.06    124.51 o
 -11   1   9    24680.48    24936.89    217.47 o
  -9   1   9     2030.19     2037.65     39.14 o
  -7   1   9      597.12      687.95     25.40 o
  -5   1   9      187.57      340.87     18.07 o
  -3   1   9    12405.35    11720.35    118.40 o
  -1   1   9    45789.07    46240.98    321.74 o
   1   1   9    37264.86    37097.36    273.25 o
   3   1   9    12799.25    12130.81    109.91 o
   5   1   9     9224.20     8921.86     93.87 o
   7   1   9     1560.90     1409.11     23.65 o
   9   1   9      198.66      184.68     11.07 o
  11   1   9     1941.73     2224.22     37.00 o
  13   1   9     5594.43     5544.52     87.09 o
  15   1   9    13054.16    12642.87    145.18 o
  17   1   9    18162.96    17947.82    221.98 o
  19   1   9     2818.57     2920.15     60.55 o
  21   1   9     3749.81     3386.67     64.95 o
  23   1   9      343.24      302.16     32.22 o
  25   1   9     3301.61     3100.99     81.14 o
  27   1   9     3506.21     3539.04     95.57 o
 -30   2   9     1509.08     1593.63     98.25 o
 -28   2   9      545.70      519.78     57.64 o
 -26   2   9     3965.14     3898.98    148.88 o
 -24   2   9     6324.02     6268.53    175.12 o
 -22   2   9     6377.79     6661.73    175.69 o
 -20   2   9     6614.52     6301.72    125.26 o
 -18   2   9     3312.22     3177.38     77.20 o
 -16   2   9     1729.00     1734.53     52.00 o
 -14   2   9     2869.48     2922.31     57.87 o
 -12   2   9     3127.81     3010.39     56.95 o
 -10   2   9      194.35      259.68     20.43 o
  -8   2   9      132.90      118.35     13.40 o
  -6   2   9     2610.95     3012.69     48.25 o
  -4   2   9    15592.79    15432.23    134.18 o
  -2   2   9    13364.04    13348.94    139.07 o
   0   2   9    39857.11    39337.54    279.52 o
   2   2   9    22742.74    21586.73    161.09 o
   4   2   9     4059.99     3943.75     52.98 o
   6   2   9      785.62      657.30     23.82 o
   8   2   9     7216.67     6910.15     68.43 o
  10   2   9     1313.68     1237.65     24.37 o
  12   2   9     5149.58     5066.33     52.29 o
  14   2   9    21196.94    21069.57    200.95 o
  16   2   9    13035.96    12570.88    167.80 o
  18   2   9     1587.28     1531.29     37.40 o
  20   2   9        5.84        4.77      9.21 o
  22   2   9     1840.80     1682.01     39.21 o
  24   2   9     1443.62     1260.96     49.98 o
  26   2   9      802.89      767.56     52.18 o
  28   2   9       81.65       43.67     23.35 o
 -29   3   9       11.50       -1.61     32.28 o
 -27   3   9      746.88      737.83     73.47 o
 -25   3   9      795.93      762.47     64.06 o
 -23   3   9     5683.06     5977.72    148.35 o
 -21   3   9      442.79      565.84     50.05 o
 -19   3   9     1280.87     1127.92     63.94 o
 -17   3   9     3680.26     3531.26    110.11 o
 -15   3   9     5862.51     5961.87     93.45 o
 -13   3   9     1905.60     1938.88     55.66 o
 -11   3   9     2395.94     2602.35     55.29 o
  -9   3   9     1695.49     1716.54     43.85 o
  -7   3   9      870.68      986.26     33.38 o
  -5   3   9     2275.46     2207.91     39.48 o
  -3   3   9        4.15       -3.68      8.44 o
  -1   3   9    18436.09    18349.68    178.40 o
   1   3   9     7420.37     7277.02     85.05 o
   3   3   9    10493.66    10339.86     98.00 o
   5   3   9     1790.32     1744.79     31.44 o
   7   3   9      584.58      561.26     21.50 o
   9   3   9        3.10        1.64      7.00 o
  11   3   9     1524.96     1652.81     37.77 o
  13   3   9     5050.97     5264.67     59.22 o
  15   3   9     8547.49     8653.36     84.74 o
  17   3   9      632.64      599.42     22.37 o
  19   3   9       77.16       67.74     12.89 o
  21   3   9     2783.75     2629.97     53.45 o
  23   3   9     2595.36     2597.23     56.63 o
  25   3   9     1185.65     1189.45     55.34 o
  27   3   9      800.98     1028.84     59.31 o
 -30   4   9      103.45       41.80     37.58 o
 -28   4   9     1456.28     1528.09    105.05 o
 -26   4   9     1873.36     1843.16     97.10 o
 -24   4   9      918.70      889.73     66.82 o
 -22   4   9     2015.63     1953.30    105.55 o
 -20   4   9     5696.55     5397.20    115.68 o
 -18   4   9     1768.71     1681.66     72.47 o
 -16   4   9       23.86       42.48     21.63 o
 -14   4   9      652.11      717.39     37.00 o
 -12   4   9    10238.67     9769.68    140.17 o
 -10   4   9     8784.85     8212.30    108.90 o
  -8   4   9      422.01      423.36     24.67 o
  -6   4   9       18.05       51.39     10.91 o
  -4   4   9     5738.47     5816.20     81.68 o
  -2   4   9     2487.14     2280.13     47.09 o
   0   4   9    11380.49    10881.92    109.18 o
   2   4   9     4334.12     4144.32     54.98 o
   4   4   9     6503.25     6353.80     61.49 o
   6   4   9     2811.21     2806.97     42.32 o
   8   4   9        5.25       21.45      8.05 o
  10   4   9     1957.19     2106.37     39.75 o
  12   4   9     2097.25     2140.41     39.68 o
  14   4   9     2495.27     2304.05     52.23 o
  16   4   9     5657.15     5341.70     74.42 o
  18   4   9     1693.05     1570.22     39.02 o
  20   4   9      583.46      543.09     27.46 o
  22   4   9     1446.03     1373.34     43.22 o
  24   4   9      152.74      107.77     19.54 o
  26   4   9     1663.01     1734.31     68.49 o
 -29   5   9       67.73       58.64     40.11 o
 -27   5   9     1254.08     1113.36     90.08 o
 -25   5   9     3067.31     3153.36    112.22 o
 -23   5   9    12605.59    12174.92    225.61 o
 -21   5   9    11482.84    11452.38    211.21 o
 -19   5   9    10335.54     9925.72    154.10 o
 -17   5   9     5379.54     5645.05    107.88 o
 -15   5   9     9663.91    10205.27    166.05 o
 -13   5   9    10714.46    10564.54    166.34 o
 -11   5   9    15734.18    15304.84    146.97 o
  -9   5   9     7264.91     7169.03     88.01 o
  -7   5   9      214.25      254.55     19.19 o
  -5   5   9     1901.54     2005.96     53.03 o
  -3   5   9    11080.96    10939.49    113.74 o
  -1   5   9    43027.30    43130.33    331.50 o
   1   5   9    45195.09    44877.29    339.09 o
   3   5   9    34566.20    33967.18    229.52 o
   5   5   9     5099.56     5118.22     62.71 o
   7   5   9     1611.34     1748.95     35.17 o
   9   5   9      700.39      588.87     26.89 o
  11   5   9     9660.29     9587.69    114.51 o
  13   5   9     9738.13     9640.94    123.65 o
  15   5   9    22068.71    21730.35    223.85 o
  17   5   9     8580.59     8443.66    109.57 o
  19   5   9     9146.70     9281.68    118.34 o
  21   5   9     6816.50     6556.71     96.61 o
  23   5   9     3224.63     3190.86     66.34 o
  25   5   9     1477.94     1600.64     52.78 o
 -26   6   9       36.37       57.71     33.85 o
 -24   6   9     3155.78     3298.08    133.42 o
 -22   6   9     5882.49     5791.39    147.03 o
 -20   6   9     2506.98     2600.11    105.27 o
 -18   6   9      707.70      727.43     49.91 o
 -16   6   9     1760.41     1706.97     62.38 o
 -14   6   9     1716.62     1915.52     78.34 o
 -12   6   9      119.28      107.53     19.76 o
 -10   6   9       69.38       31.53     14.49 o
  -8   6   9      398.59      430.83     27.34 o
  -6   6   9       57.17       62.24     13.72 o
  -4   6   9      504.49      482.70     27.35 o
  -2   6   9     4989.32     5152.75     89.78 o
   0   6   9    17577.36    17332.85    158.76 o
   2   6   9    13737.22    13775.46    126.99 o
   4   6   9      497.89      559.37     24.82 o
   6   6   9     3314.24     3205.19     66.48 o
   8   6   9      860.54      733.22     37.11 o
  10   6   9       27.30        1.84     12.78 o
  12   6   9     4079.91     4168.75     78.51 o
  14   6   9     5319.39     5304.73    113.79 o
  16   6   9     1804.15     1881.96     51.36 o
  18   6   9      896.54      823.50     46.56 o
  20   6   9      579.55      650.65     35.90 o
  22   6   9     1001.01     1098.95     47.71 o
  24   6   9      512.74      422.41     37.16 o
 -25   7   9      117.41       40.76     45.04 o
 -23   7   9     1158.23     1161.82     77.20 o
 -21   7   9      404.55      492.66     51.96 o
 -19   7   9        0.06       12.15     23.34 o
 -17   7   9      319.55      256.57     32.65 o
 -15   7   9      220.97      216.99     27.47 o
 -13   7   9     1152.49     1053.75     49.06 o
 -11   7   9     1243.08     1234.86     55.60 o
  -9   7   9      403.87      382.18     27.69 o
  -7   7   9       50.59       34.96     17.99 o
  -5   7   9      240.95      214.42     26.52 o
  -3   7   9      412.32      452.81     28.99 o
  -1   7   9     8061.28     8215.19    129.69 o
   1   7   9     1479.77     1388.09     54.02 o
   3   7   9      267.02      336.79     26.14 o
   5   7   9        1.64       -0.93     11.43 o
   7   7   9      354.47      306.86     27.03 o
   9   7   9     4485.66     4255.79     84.95 o
  11   7   9      118.17      100.93     20.67 o
  13   7   9      242.23      231.82     27.33 o
  15   7   9       82.19      104.31     22.33 o
  17   7   9      295.57      412.42     31.69 o
  19   7   9      318.71      288.76     28.47 o
  21   7   9      230.36      207.08     26.73 o
  23   7   9      327.04      319.22     35.44 o
 -24   8   9     1524.00     1440.32    128.77 o
 -22   8   9     4678.64     4589.28    161.34 o
 -20   8   9     3682.33     3495.17    139.83 o
 -18   8   9     2207.58     2108.13    118.47 o
 -16   8   9     1865.40     1973.10    123.82 o
 -14   8   9     2318.59     2337.17     86.58 o
 -12   8   9     3398.10     3486.38    129.00 o
 -10   8   9     1468.22     1528.63     80.54 o
  -8   8   9      896.00      906.37     51.50 o
  -6   8   9     7247.01     7295.01    147.01 o
  -4   8   9     4119.74     3998.63    102.67 o
  -2   8   9      596.20      636.73     58.49 o
   0   8   9     4722.29     4540.22    108.88 o
   2   8   9     9870.97    10140.22    171.21 o
   4   8   9     8022.41     8363.58    123.33 o
   6   8   9     1228.28     1178.29     53.62 o
   8   8   9       45.23       46.30     18.10 o
  10   8   9     1669.26     1619.75     62.04 o
  12   8   9     4475.51     4516.48     95.40 o
  14   8   9     3966.25     4065.65    108.15 o
  16   8   9     5283.12     5244.83    105.88 o
  18   8   9      519.03      628.08     47.45 o
  20   8   9     1066.92     1061.84     60.61 o
 -21   9   9     6542.33     6429.70    196.37 o
 -19   9   9     5713.76     5966.78    184.38 o
 -17   9   9     3396.98     3507.12    167.35 o
 -15   9   9     6474.18     6696.30    244.41 o
 -13   9   9     6465.65     6689.36    160.48 o
 -11   9   9     5133.61     5368.97    134.40 o
  -9   9   9     2407.30     2505.67     89.72 o
  -7   9   9      511.91      385.41     44.62 o
  -5   9   9      832.90      775.37     61.87 o
  -3   9   9    13582.64    13421.30    300.87 o
  -1   9   9    17774.02    17387.65    360.33 o
   1   9   9    20863.34    20449.73    321.37 o
   3   9   9    10279.47    10417.55    354.30 o
   5   9   9     5296.13     5306.29    219.93 o
   7   9   9      556.62      601.68     63.26 o
   9   9   9       48.93       73.75     28.65 o
  11   9   9     1256.49     1319.03     79.27 o
  13   9   9     8655.83     8666.27    189.86 o
  15   9   9    10106.95    10303.52    192.65 o
  17   9   9     7379.55     7663.49    183.95 o
 -18  10   9        5.23       12.63     40.13 o
 -16  10   9      153.39      127.76     53.25 o
 -14  10   9       44.79       -4.91     42.03 o
 -12  10   9        8.27       32.25     34.75 o
 -10  10   9      215.46      294.61     46.34 o
  -8  10   9       24.31       32.99     27.53 o
  -6  10   9      570.55      559.77     63.44 o
  -4  10   9      462.59      507.80     52.86 o
  -2  10   9      609.42      558.44     55.46 o
   0  10   9     1575.66     1579.79     89.93 o
   2  10   9      982.20      975.70    102.90 o
   4  10   9      313.54      245.00     67.71 o
   6  10   9     1269.03     1177.35     92.28 o
   8  10   9      970.62     1028.10     86.51 o
  10  10   9     1146.08     1151.93     92.25 o
  12  10   9       12.97       58.84     41.98 o
  14  10   9      938.35      949.99     77.07 o
 -13  11   9       36.90       45.38     44.87 o
 -11  11   9      211.40      147.45     59.16 o
  -9  11   9      570.67      537.81     70.40 o
  -7  11   9        1.25      -13.23     29.45 o
  -5  11   9       26.96       13.51     28.43 o
  -3  11   9     1065.01     1096.61     80.45 o
  -1  11   9      733.99      721.87     74.99 o
   1  11   9       45.67      102.72     39.01 o
   3  11   9       15.69       11.78     36.10 o
   5  11   9     1190.27     1186.46    103.21 o
   7  11   9      421.23      510.61     67.35 o
   9  11   9       30.29      -24.42     37.14 o
  11  11   9      114.12       54.93     56.65 o
  -6  12   9     1123.00     1117.80    100.20 o
  -4  12   9     1472.85     1539.78    143.20 o
  -2  12   9     2514.00     2707.45    207.65 o
   0  12   9     6189.73     6423.86    205.93 o
   2  12   9     5411.71     5765.53    195.05 o
 -30   0  10      558.56      595.97     82.44 o
 -28   0  10     2581.97     2706.97    201.36 o
 -26   0  10     4215.42     4200.30    209.94 o
 -24   0  10     6155.71     6218.48    248.80 o
 -22   0  10    13303.31    12693.83    365.43 o
 -20   0  10    12601.70    12008.75    265.66 o
 -18   0  10    12094.57    12189.37    442.14 o
 -16   0  10    25570.25    25839.85    335.57 o
 -14   0  10    45316.84    43163.28    495.73 o
 -12   0  10    72798.72    71232.23    751.11 o
 -10   0  10     9666.81     9106.06    150.77 o
  -8   0  10     3719.23     3654.70     76.46 o
  -6   0  10     2077.09     2198.81     55.80 o
  -4   0  10    17251.55    16715.77    213.64 o
  -2   0  10    45884.57    44799.40    528.31 o
   0   0  10    97645.69    99181.25    968.34 o
   2   0  10   104513.13   105678.70   1019.63 o
   4   0  10    65196.60    65596.95    640.48 o
   6   0  10      955.94      970.56     31.66 o
   8   0  10       61.75      100.43     31.47 o
  10   0  10     9083.41     9688.37    139.92 o
  16   0  10    16372.29    15843.99    449.84 o
  18   0  10    10817.25    10576.39    343.39 o
  20   0  10    10298.95     9714.49    336.52 o
  24   0  10     7173.51     7231.33    182.00 o
  26   0  10    12065.45    12198.28    384.60 o
 -31   1  10       56.05       47.51     32.04 o
 -29   1  10      125.59       75.44     33.67 o
 -27   1  10      244.42      215.38     47.42 o
 -25   1  10     1471.12     1358.93     97.56 o
 -23   1  10      986.45     1013.71     80.42 o
 -21   1  10     4662.02     4435.56    106.39 o
 -19   1  10      227.98      216.14     28.37 o
 -17   1  10       50.23       57.91     20.15 o
 -15   1  10     1737.45     1712.58     48.65 o
 -13   1  10    16922.99    16762.02    168.57 o
 -11   1  10     6245.16     6312.84     86.44 o
  -9   1  10      126.25      123.27     13.91 o
  -7   1  10      133.29      148.75     13.59 o
  -5   1  10        0.71        7.47      8.63 o
  -3   1  10     2726.31     2580.79     50.28 o
  -1   1  10     5847.26     5653.97     64.76 o
   1   1  10    23015.39    23684.85    178.21 o
   3   1  10     9428.06     9767.47     96.39 o
   5   1  10       68.78      109.37     10.82 o
   7   1  10       65.27       68.60      9.26 o
   9   1  10     2203.33     2331.03     38.28 o
  11   1  10     2415.06     2344.17     41.21 o
  13   1  10     1450.54     1427.76     31.62 o
  15   1  10      812.43      808.56     28.96 o
  17   1  10     2671.43     2714.93     79.62 o
  19   1  10     1005.48      932.72     49.44 o
  21   1  10      574.42      498.06     70.39 o
  23   1  10      948.35      866.34     61.81 o
  25   1  10     2968.74     2859.61     73.89 o
  27   1  10     1174.52     1068.29     50.98 o
 -30   2  10       77.65       70.20     40.37 o
 -28   2  10      187.05      187.56     41.99 o
 -26   2  10      769.95      500.96     62.75 o
 -24   2  10      109.63      144.59     43.62 o
 -22   2  10       31.61       28.92     26.96 o
 -20   2  10      794.13      911.22     55.09 o
 -18   2  10      233.62      323.39     33.53 o
 -16   2  10     1019.64     1141.88     50.01 o
 -14   2  10      533.52      474.91     29.05 o
 -12   2  10     4144.25     4123.42     69.38 o
 -10   2  10       32.32       43.72     12.16 o
  -8   2  10       68.39       65.89     11.96 o
  -6   2  10      517.41      671.62     28.67 o
  -4   2  10     2242.97     2213.43     49.29 o
  -2   2  10       21.85       15.21      8.86 o
   0   2  10     1278.10     1147.11     26.89 o
   2   2  10     4890.27     5067.82     57.20 o
   4   2  10     2894.81     3005.28     51.87 o
   6   2  10     1404.24     1406.63     32.56 o
   8   2  10       73.76      116.58      9.98 o
  10   2  10       70.39       55.24      7.40 o
  12   2  10     3763.02     3694.86     44.00 o
  14   2  10     2586.94     2694.45     44.56 o
  16   2  10      293.07      295.95     23.27 o
  18   2  10      618.28      479.18     27.61 o
  20   2  10       36.07       26.12     12.00 o
  22   2  10     2072.26     1782.38     43.97 o
  24   2  10      410.31      357.96     36.68 o
  26   2  10       32.23       42.14     21.63 o
 -29   3  10      222.16      202.78     48.35 o
 -27   3  10     2256.19     2284.53    125.67 o
 -25   3  10     1860.53     1713.42    112.04 o
 -23   3  10     1004.85     1133.47     99.13 o
 -21   3  10     3972.60     3741.21    122.87 o
 -19   3  10      379.44      369.19     39.85 o
 -17   3  10     2877.41     2859.55     87.86 o
 -15   3  10     6223.75     5852.60    115.62 o
 -13   3  10    25012.42    24357.26    237.02 o
 -11   3  10     6468.47     6404.02     95.90 o
  -9   3  10       51.43       47.09     12.60 o
  -7   3  10        5.80       11.95     10.06 o
  -5   3  10      644.85      738.10     32.77 o
  -3   3  10      614.35      477.92     25.35 o
  -1   3  10     6252.03     5994.99     74.10 o
   1   3  10    46660.50    48211.64    353.80 o
   3   3  10    22367.98    22468.10    191.39 o
   5   3  10      405.11      439.05     19.01 o
   7   3  10     1297.54     1263.34     29.30 o
   9   3  10     2063.17     2179.89     41.93 o
  11   3  10     3338.62     3215.22     47.59 o
  13   3  10     3311.25     3177.20     44.10 o
  15   3  10     3365.85     3392.58     45.86 o
  17   3  10     2854.49     2751.90     45.27 o
  19   3  10      126.00      159.03     13.83 o
  21   3  10     2317.19     2233.37     49.79 o
  23   3  10     5168.88     4978.45     82.69 o
  25   3  10     6389.36     6375.11    183.39 o
 -28   4  10     1659.06     1689.53    112.01 o
 -26   4  10     2096.23     2265.90    109.52 o
 -24   4  10     5240.12     4781.67    152.23 o
 -22   4  10     7572.62     7444.00    187.95 o
 -20   4  10     1974.70     2037.08     99.20 o
 -18   4  10     9282.42     9388.76    177.33 o
 -16   4  10    24242.96    23652.86    322.74 o
 -14   4  10    26783.29    26511.28    345.38 o
 -12   4  10    11211.28    11150.17    138.45 o
 -10   4  10     6975.93     7116.11    102.01 o
  -8   4  10       30.52       38.24     12.23 o
  -6   4  10     1472.04     1528.06     47.14 o
  -4   4  10     1357.21     1320.52     42.68 o
  -2   4  10    30459.24    29369.82    232.06 o
   0   4  10    40339.41    39322.64    304.72 o
   2   4  10    41275.65    40889.95    325.26 o
   4   4  10    28241.13    27900.47    221.42 o
   6   4  10     7392.56     7286.79     76.01 o
   8   4  10      341.80      340.52     22.52 o
  10   4  10     1587.47     1688.30     38.16 o
  12   4  10     7912.19     7949.36     94.54 o
  14   4  10    11144.62    10729.47    115.97 o
  16   4  10    10992.73    10334.79    121.26 o
  18   4  10     8491.38     8228.96    100.18 o
  20   4  10     7319.24     7323.05     95.16 o
  22   4  10     3493.35     3894.31     66.55 o
  24   4  10     7173.77     7376.84    109.39 o
 -27   5  10      227.74      211.37     46.84 o
 -25   5  10      169.78      229.20     41.15 o
 -23   5  10        1.34       24.68     26.80 o
 -21   5  10        5.64       33.32     24.78 o
 -19   5  10      249.43      164.46     25.81 o
 -17   5  10      302.11      342.01     57.89 o
 -15   5  10        0.68        0.39     17.14 o
 -13   5  10      346.75      320.65     47.16 o
 -11   5  10       29.99       43.57     16.69 o
  -9   5  10     1310.27     1118.89     42.18 o
  -7   5  10      616.04      621.58     35.03 o
  -5   5  10     3397.12     3226.82     63.50 o
  -3   5  10      128.93      194.40     18.48 o
  -1   5  10       98.83      110.57     15.86 o
   1   5  10       16.46       29.03     11.01 o
   3   5  10      283.21      381.88     17.83 o
   5   5  10        3.30       29.25      9.96 o
   7   5  10       42.00       59.10     14.52 o
   9   5  10     1774.67     1910.93     48.22 o
  11   5  10       78.28       66.04     15.09 o
  13   5  10      515.21      502.93     29.48 o
  15   5  10      374.30      305.70     24.14 o
  17   5  10       41.80       23.76     13.79 o
  19   5  10      451.67      381.21     26.42 o
  21   5  10      246.96      248.44     23.57 o
  23   5  10       32.39       28.43     17.42 o
 -26   6  10     1084.25     1050.24     87.81 o
 -24   6  10     2836.66     2925.62    115.98 o
 -22   6  10     1734.74     1842.53     95.98 o
 -20   6  10      263.73      247.60     37.47 o
 -18   6  10     1603.63     1614.82     72.15 o
 -16   6  10     9720.69     9581.30    216.65 o
 -14   6  10     8029.31     7949.28    130.62 o
 -12   6  10     1048.50     1051.74     57.29 o
 -10   6  10     3434.07     3248.91     92.65 o
  -8   6  10      203.81      261.14     27.98 o
  -6   6  10      890.67     1041.66     41.43 o
  -4   6  10     1094.60     1178.97     46.82 o
  -2   6  10    18825.09    18122.92    184.46 o
   0   6  10     5205.76     5254.44     73.77 o
   2   6  10     5698.77     5776.44     89.49 o
   4   6  10     1908.07     1913.72     48.81 o
   6   6  10     4781.01     5122.36     89.84 o
   8   6  10      239.12      182.68     24.15 o
  10   6  10      769.21      800.18     39.15 o
  12   6  10     5603.15     5626.86     94.36 o
  14   6  10     3656.19     3682.81     74.59 o
  16   6  10     1448.79     1421.71     50.17 o
  18   6  10     1701.83     1852.48     53.15 o
  20   6  10     3856.07     3927.44     76.60 o
  22   6  10      591.98      537.09     34.86 o
 -25   7  10     1352.65     1254.78    119.41 o
 -23   7  10     2526.65     2631.00    132.93 o
 -21   7  10     2397.70     2555.89    134.75 o
 -19   7  10     1167.24     1098.71     87.13 o
 -17   7  10     5321.00     5494.12    210.17 o
 -15   7  10     6414.87     6810.86    140.29 o
 -13   7  10     7394.34     7636.73    147.53 o
 -11   7  10     5835.49     5991.72    125.28 o
  -9   7  10     3190.95     3069.63    107.13 o
  -7   7  10      150.52       91.16     20.64 o
  -5   7  10      283.93      243.41     26.21 o
  -3   7  10     2069.18     2227.51     58.69 o
  -1   7  10    19291.14    19106.65    224.29 o
   1   7  10    14625.09    14884.59    185.93 o
   3   7  10     7827.15     8196.78    117.59 o
   5   7  10     5267.89     5308.31     97.46 o
   7   7  10      461.02      487.75     33.65 o
   9   7  10      558.60      585.90     37.09 o
  11   7  10     1590.41     1524.89     55.36 o
  13   7  10     2682.09     2609.69    106.14 o
  15   7  10      898.40      922.47     46.84 o
  17   7  10     2035.91     2092.56     61.01 o
  19   7  10     3271.58     3308.67     74.90 o
  21   7  10     4541.72     4650.57    100.65 o
 -22   8  10     1015.51     1099.77     94.56 o
 -20   8  10     2005.38     2174.64    168.31 o
 -18   8  10     1489.54     1391.55     99.40 o
 -16   8  10     2956.24     2972.59    108.51 o
 -14   8  10     5166.58     5402.26    156.27 o
 -12   8  10     5307.74     5478.43    125.26 o
 -10   8  10      752.88      779.68     53.80 o
  -8   8  10      115.29       69.96     23.51 o
  -6   8  10       82.83       88.71     28.75 o
  -4   8  10      305.12      310.93     40.08 o
  -2   8  10     2328.48     2400.36     87.96 o
   0   8  10    13251.47    13103.08    209.31 o
   2   8  10    15644.54    15356.94    230.86 o
   4   8  10     3408.09     3469.76     96.91 o
   6   8  10      186.43      142.34     26.18 o
   8   8  10       17.48        7.39     15.95 o
  10   8  10      231.23      216.38     27.26 o
  12   8  10     1017.07     1026.91     53.22 o
  14   8  10     3054.74     3066.51     85.31 o
  16   8  10     3805.38     3741.69     95.55 o
  18   8  10      675.47      667.43     48.43 o
  20   8  10      495.75      501.35    116.75 o
 -21   9  10     1481.44     1459.63    126.77 o
 -19   9  10      298.42      243.24     52.28 o
 -17   9  10     3104.41     3035.68    137.73 o
 -15   9  10     2845.37     2857.65    131.07 o
 -13   9  10      772.74      978.34     80.58 o
 -11   9  10     1344.36     1306.13     83.71 o
  -9   9  10     1693.09     1482.90     88.17 o
  -7   9  10     3675.42     3786.17    120.05 o
  -5   9  10     2500.54     2546.76     96.86 o
  -3   9  10     1715.18     2070.58     92.81 o
  -1   9  10     3695.44     3364.05    110.29 o
   1   9  10      662.09      709.97     72.65 o
   3   9  10      813.84      856.60     74.38 o
   5   9  10     3730.57     3666.73    132.62 o
   7   9  10     3947.18     3893.11    136.98 o
   9   9  10     2408.88     2468.91    109.10 o
  11   9  10     2843.51     2842.32    103.05 o
  13   9  10      147.63       74.13     36.47 o
  15   9  10      698.95      733.65     64.87 o
  17   9  10     1291.44     1437.06    116.97 o
 -16  10  10     5129.16     5495.35    207.61 o
 -14  10  10     6044.76     6345.71    255.95 o
 -12  10  10     2467.74     2385.17    140.16 o
 -10  10  10     2659.76     3040.67    115.94 o
  -8  10  10     1906.95     1853.68    102.45 o
  -6  10  10      161.92      133.72     36.88 o
  -4  10  10     1206.91     1077.49     84.75 o
  -2  10  10     7726.54     8104.69    187.56 o
   0  10  10    10899.30    10717.64    258.30 o
   2  10  10     7902.53     7520.79    206.82 o
   4  10  10     1126.56     1128.38     90.81 o
   6  10  10     1727.08     1831.37    112.90 o
   8  10  10     1684.59     1643.45    108.78 o
  10  10  10     1745.01     1860.91    123.09 o
  12  10  10     2994.38     3003.63    130.47 o
  14  10  10     3418.35     3511.66    136.65 o
 -13  11  10     6225.44     5772.38    350.26 o
 -11  11  10     4075.73     4031.30    205.17 o
  -9  11  10      230.20      193.15     51.87 o
  -7  11  10     1113.22     1100.68     84.47 o
  -5  11  10       42.12       48.70     33.32 o
  -3  11  10     1381.00     1299.68    101.44 o
  -1  11  10     9192.11     9074.07    359.77 o
   1  11  10     9072.52     9321.15    276.44 o
   3  11  10     3198.41     2971.41    132.74 o
   5  11  10      894.24      982.94     88.92 o
   7  11  10      102.45       75.20     40.74 o
   9  11  10      603.98      682.66     78.52 o
 -29   1  11     1959.04     1884.28    123.46 o
 -27   1  11     3288.47     3159.50    148.75 o
 -25   1  11     1669.96     1633.64    107.96 o
 -23   1  11      464.14      586.29     63.70 o
 -21   1  11        3.57       11.07     19.18 o
 -19   1  11     1347.99     1259.25     64.06 o
 -17   1  11    30610.39    30019.76    352.36 o
 -15   1  11    20545.55    19307.86    250.31 o
 -13   1  11     4030.06     3809.59     68.81 o
 -11   1  11     2325.77     2285.23     50.66 o
  -9   1  11     2377.91     2233.95     48.21 o
  -7   1  11     3338.01     3411.04     61.98 o
  -5   1  11      612.17      683.75     30.44 o
  -3   1  11     2567.81     2372.38     47.05 o
  -1   1  11    34410.68    33468.73    274.94 o
   1   1  11    16004.00    15631.33    129.52 o
   3   1  11     5622.50     5366.31     93.46 o
   5   1  11     2630.93     2804.56     45.36 o
   7   1  11     1500.42     1399.20     30.02 o
   9   1  11    13360.55    13412.15    129.67 o
  11   1  11     7034.99     6962.08     75.21 o
  13   1  11     4587.12     4571.04     83.12 o
  15   1  11     1443.12     1420.20     45.39 o
  17   1  11      371.17      389.60     38.41 o
  19   1  11     1777.65     1778.56     82.41 o
  21   1  11     4604.55     4804.02    236.94 o
  23   1  11     8296.79     7764.03    230.07 o
  25   1  11     7060.11     6603.38    219.77 o
 -30   2  11     2444.68     2399.06    124.36 o
 -28   2  11     1728.54     1759.20    102.77 o
 -26   2  11     3002.39     2935.90    146.98 o
 -24   2  11       78.12       59.68     33.05 o
 -22   2  11      923.83      901.93     75.60 o
 -20   2  11      345.54      330.82     50.17 o
 -18   2  11     2202.25     2229.23     80.17 o
 -16   2  11    19906.58    19787.10    259.14 o
 -14   2  11    23566.92    23048.31    219.54 o
 -12   2  11    17160.13    16707.81    179.18 o
 -10   2  11      193.94      196.89     19.54 o
  -8   2  11      355.57      331.85     24.55 o
  -6   2  11     1739.77     1582.99     42.22 o
  -4   2  11        4.12        1.27      9.61 o
  -2   2  11     3645.15     3593.71     59.82 o
   0   2  11     9761.42     9590.72     97.66 o
   2   2  11    11591.04    11874.63    112.88 o
   4   2  11     8434.06     8162.61     87.74 o
   6   2  11     2200.42     2314.45     48.87 o
   8   2  11    10207.46    10155.53     98.11 o
  10   2  11     1634.39     1665.08     30.81 o
  12   2  11      364.95      384.15     16.78 o
  14   2  11       56.36       45.40     10.32 o
  16   2  11       95.42      132.08     14.58 o
  18   2  11      118.61       93.84     25.52 o
  20   2  11     2374.86     2292.29     77.34 o
  22   2  11     8850.57     9044.73    372.58 o
  24   2  11    10659.94    10644.32    173.88 o
  26   2  11     3101.10     3216.90    113.47 o
 -29   3  11      448.32      443.07     82.77 o
 -27   3  11     1176.98     1298.89     97.27 o
 -25   3  11      168.11      156.54     53.08 o
 -23   3  11      922.08      928.42     93.01 o
 -21   3  11      360.83      364.54     49.71 o
 -19   3  11     2197.94     2005.37     83.85 o
 -17   3  11     3667.25     3594.89    101.83 o
 -15   3  11     3750.90     3678.48    100.82 o
 -13   3  11     3413.66     3739.76     78.18 o
 -11   3  11     5758.40     5905.54     92.35 o
  -9   3  11      322.80      251.57     23.29 o
  -7   3  11      162.80      160.94     19.01 o
  -5   3  11        2.93       -1.63     10.25 o
  -3   3  11     4722.76     4697.62     72.11 o
  -1   3  11     8188.19     8085.06     92.14 o
   1   3  11     7602.10     7375.97     82.32 o
   3   3  11     1782.73     1951.18     38.81 o
   5   3  11     3773.53     3769.68     56.09 o
   7   3  11     1208.56     1401.17     36.36 o
   9   3  11      521.15      504.63     24.33 o
  11   3  11     3797.31     3739.61     51.73 o
  13   3  11     1391.44     1355.69     32.33 o
  15   3  11     2073.93     1936.98     35.81 o
  17   3  11      151.91      107.90     15.90 o
  19   3  11     2101.88     2106.22     42.51 o
  21   3  11     4180.25     4156.89     76.57 o
  23   3  11     3766.18     3651.80     63.65 o
  25   3  11       70.85      102.87     21.88 o
 -28   4  11     1521.85     1472.64    134.17 o
 -26   4  11     2535.44     2450.81    124.80 o
 -24   4  11        8.66       54.78     33.73 o
 -22   4  11     1647.01     1562.37    247.66 o
 -20   4  11      146.52      157.68     36.51 o
 -18   4  11     1197.89     1374.88     75.45 o
 -16   4  11     5133.48     5064.21    124.02 o
 -14   4  11     4838.08     4588.08    114.55 o
 -12   4  11    10534.86     9913.81    175.52 o
 -10   4  11       27.57       14.06     13.99 o
  -8   4  11       42.41       74.39     17.76 o
  -6   4  11     3070.72     3341.27     68.25 o
  -4   4  11     2291.59     2225.07     59.09 o
  -2   4  11     3023.00     2691.57     54.54 o
   0   4  11     7270.32     6921.47     84.46 o
   2   4  11     4506.02     4387.14     62.44 o
   4   4  11     2627.98     2811.13     50.11 o
   6   4  11        8.21       12.19     11.61 o
   8   4  11     3746.59     3695.80     85.57 o
  10   4  11     7989.47     7555.54    103.17 o
  12   4  11      708.63      649.66     29.67 o
  14   4  11      161.60      143.10     16.43 o
  16   4  11     1715.60     1761.50     42.33 o
  18   4  11     1427.19     1404.82     37.80 o
  20   4  11      983.73      938.48     34.28 o
  22   4  11      786.12      826.06     37.41 o
  24   4  11     2917.13     2983.61     77.33 o
 -27   5  11     4039.34     4165.05    158.45 o
 -25   5  11     2102.42     2108.25    106.70 o
 -23   5  11     4015.44     4228.52    128.83 o
 -21   5  11      528.07      389.63     47.25 o
 -19   5  11     3279.50     3354.87    108.14 o
 -17   5  11     9033.89     9155.41    165.29 o
 -15   5  11    27820.66    27342.85    335.28 o
 -13   5  11    16911.78    16677.44    232.09 o
 -11   5  11    19346.52    19263.47    252.46 o
  -9   5  11      853.35     1064.32     47.56 o
  -7   5  11      762.16      890.79     42.38 o
  -5   5  11      279.60      254.17     22.99 o
  -3   5  11    13228.98    12581.36    178.19 o
  -1   5  11    33961.25    33954.16    311.15 o
   1   5  11    17644.66    17947.88    162.98 o
   3   5  11     8405.35     8662.94    128.57 o
   5   5  11     5011.40     5117.43     86.53 o
   7   5  11     9325.67     9564.95    126.32 o
   9   5  11    11903.50    11858.27    145.50 o
  11   5  11    10221.53    10307.20    193.18 o
  13   5  11     4343.21     4203.77     74.98 o
  15   5  11     2932.39     2893.44     60.37 o
  17   5  11      506.08      478.43     28.33 o
  19   5  11     5824.53     5989.47     93.38 o
  21   5  11     6706.36     6706.16     97.58 o
  23   5  11    10072.64    10425.77    142.92 o
 -26   6  11      523.14      462.51     64.03 o
 -24   6  11      801.71      753.60     66.57 o
 -22   6  11       25.05       24.94     27.86 o
 -20   6  11      538.05      592.15     56.91 o
 -18   6  11       82.52       41.73     22.69 o
 -16   6  11     4423.12     4716.69    101.71 o
 -14   6  11    16414.20    16359.04    236.78 o
 -12   6  11     7366.86     7217.38    138.94 o
 -10   6  11     1381.14     1447.24     66.98 o
  -8   6  11     1546.81     1264.01     61.18 o
  -6   6  11     4263.25     4082.47     73.30 o
  -4   6  11      118.33      142.41     19.54 o
  -2   6  11     4325.24     4507.31     82.15 o
   0   6  11     4513.51     4547.65    123.43 o
   2   6  11     1482.84     1700.47     74.74 o
   4   6  11     2473.50     2489.00     66.62 o
   6   6  11     6764.86     6650.21    106.82 o
   8   6  11     2734.40     2639.96     63.00 o
  10   6  11       76.34       28.45     15.83 o
  12   6  11       22.68       10.86     15.13 o
  14   6  11      186.06      199.68     22.53 o
  16   6  11       10.15       19.92     15.79 o
  18   6  11      214.36      145.86     21.60 o
  20   6  11     1011.72     1018.49     44.39 o
  22   6  11     3866.70     3815.36     77.89 o
 -23   7  11        0.12        2.08     34.64 o
 -21   7  11      261.38      265.74     51.92 o
 -19   7  11      275.36      190.28     46.31 o
 -17   7  11      982.72      996.42     71.84 o
 -15   7  11      160.54      208.34     38.65 o
 -13   7  11      877.65      931.03     58.56 o
 -11   7  11      126.44      114.28     26.63 o
  -9   7  11      159.03      137.01     26.93 o
  -7   7  11        1.08        4.39     17.09 o
  -5   7  11      763.74      747.06     56.84 o
  -3   7  11     1639.81     1570.74     72.52 o
  -1   7  11       66.57       76.01     19.23 o
   1   7  11      507.72      471.09     33.95 o
   3   7  11      316.58      347.22     32.46 o
   5   7  11     2890.00     2824.45     70.59 o
   7   7  11      214.33      220.37     25.67 o
   9   7  11        2.11        7.61     16.08 o
  11   7  11      223.00      211.59     26.14 o
  13   7  11      195.39      143.77     23.52 o
  15   7  11       91.97       80.97     21.90 o
  17   7  11      837.84      813.78     42.83 o
  19   7  11      175.87      160.10     25.67 o
 -22   8  11     1456.85     1293.72    103.35 o
 -20   8  11      117.96       69.16     42.53 o
 -18   8  11      898.28      981.42     85.72 o
 -16   8  11     4485.91     4447.46    143.14 o
 -14   8  11     6886.80     7078.29    174.56 o
 -12   8  11    10775.98    10695.99    205.19 o
 -10   8  11     1457.70     1613.40     83.74 o
  -8   8  11       86.18       74.31     26.41 o
  -6   8  11      770.17      707.81     59.25 o
  -4   8  11      247.69      349.90     43.18 o
  -2   8  11     2821.24     2982.95    100.82 o
   0   8  11    10934.56    10740.67    206.07 o
   2   8  11     6068.55     6182.77    150.41 o
   4   8  11     4650.92     4673.59    127.26 o
   6   8  11      637.67      629.74     49.29 o
   8   8  11     1501.12     1462.94     72.23 o
  10   8  11     2971.11     2983.58     83.47 o
  12   8  11     1208.98     1219.36     67.07 o
  14   8  11     2162.76     2210.79     80.16 o
  16   8  11     1611.24     1499.00     69.81 o
  18   8  11      488.26      594.73     46.79 o
 -19   9  11     2955.97     3142.68    171.10 o
 -17   9  11     5976.56     6315.72    275.00 o
 -15   9  11    13249.92    13893.82    341.59 o
 -13   9  11    11940.16    11720.40    255.26 o
 -11   9  11     7360.61     7621.81    191.32 o
  -9   9  11     2614.86     2678.45    103.78 o
  -7   9  11      150.10      184.24     36.65 o
  -5   9  11      746.71      837.68     67.10 o
  -3   9  11     4447.83     4132.87    135.81 o
  -1   9  11     6643.20     6924.10    192.06 o
   1   9  11    12791.16    12593.82    275.35 o
   3   9  11    15027.48    14623.82    302.08 o
   5   9  11     4329.90     4310.53    245.47 o
   7   9  11     2306.45     2539.77    110.91 o
   9   9  11     1939.71     1911.28    105.48 o
  11   9  11     9603.35     9382.04    397.25 o
  13   9  11     5107.21     5199.38    164.33 o
  15   9  11      528.13      592.74     68.48 o
 -16  10  11      815.70      796.04    112.65 o
 -14  10  11     1594.26     1764.59    212.90 o
 -12  10  11       52.46       42.40     37.56 o
 -10  10  11      100.05      110.75     36.94 o
  -8  10  11      375.28      409.30     55.19 o
  -6  10  11     1941.08     1910.39    103.92 o
  -4  10  11       23.42      -11.13     26.40 o
  -2  10  11        1.13        3.12     33.59 o
   0  10  11      703.79      774.47     95.94 o
   2  10  11      225.71      219.86     47.84 o
   4  10  11      173.90      140.18     40.68 o
   6  10  11        7.27       63.17     45.65 o
   8  10  11      111.83       80.29     36.97 o
  10  10  11        0.13      -31.32     31.32 o
  12  10  11      164.70       88.52     42.08 o
  -9  11  11      243.87      204.59     74.93 o
  -7  11  11        8.64       -2.67     33.71 o
  -5  11  11       29.20       25.42     36.18 o
  -3  11  11      556.17      524.88     69.73 o
  -1  11  11      251.08      318.16     56.81 o
   1  11  11       29.80       11.90     33.83 o
   3  11  11      590.50      446.80     63.83 o
   5  11  11      744.52      955.14     95.38 o
 -28   0  12    20061.35    21763.19   1272.26 o
 -26   0  12    10323.30    10268.95    355.71 o
 -24   0  12     1546.55     1387.35    267.84 o
 -22   0  12     1818.69     1464.60    192.30 o
 -20   0  12     1094.87     1120.04     89.44 o
 -18   0  12     4532.33     4719.94    170.36 o
 -16   0  12    21848.38    21742.55    612.90 o
 -14   0  12    42922.85    41846.77    638.00 o
 -12   0  12    57076.66    57978.19    638.37 o
 -10   0  12     8444.93     8074.36    165.65 o
  -8   0  12     3017.45     3018.55    109.18 o
  -6   0  12    17672.26    17720.00    290.96 o
  -4   0  12    18570.38    17217.73    256.00 o
  -2   0  12    30172.08    29927.50    385.31 o
   0   0  12    14780.05    15084.48    220.46 o
   2   0  12      936.40     1027.02     42.16 o
   4   0  12     7896.41     7520.57    108.51 o
   6   0  12    38080.62    37120.63    433.90 o
   8   0  12    72511.95    72725.63    919.19 o
  10   0  12    44303.04    44250.34    569.61 o
  12   0  12     3924.95     3949.17     74.46 o
  14   0  12     3064.27     3023.90     72.72 o
  16   0  12     1165.67     1201.86    113.32 o
 -29   1  12     2538.14     2502.44    145.04 o
 -27   1  12     3219.68     3130.99    172.77 o
 -25   1  12      340.51      373.83     57.47 o
 -23   1  12      713.88      525.58     63.78 o
 -21   1  12      474.31      479.19     47.89 o
 -19   1  12      228.85      178.72     30.81 o
 -17   1  12     4269.13     4064.78    100.17 o
 -15   1  12    14555.58    14370.11    208.72 o
 -13   1  12    12933.63    12712.66    145.18 o
 -11   1  12      900.67      921.08     41.08 o
  -9   1  12      305.70      278.68     24.27 o
  -7   1  12       70.48       67.21     15.19 o
  -5   1  12     1285.83     1206.92     46.20 o
  -3   1  12     2111.34     2200.74     47.49 o
  -1   1  12     4560.76     4628.71     73.05 o
   1   1  12     1733.51     1783.50     40.69 o
   3   1  12     2742.64     2623.44     44.82 o
   5   1  12     1151.55     1186.78     31.70 o
   7   1  12     5993.99     6114.73     79.05 o
   9   1  12     6629.55     6784.56     87.67 o
  11   1  12      336.54      321.89     17.68 o
  13   1  12      434.40      422.21     19.40 o
  15   1  12       10.84       27.91     12.07 o
  17   1  12       16.44        9.06     14.76 o
  19   1  12      132.40      114.97     29.19 o
  23   1  12     6550.40     6244.20    139.47 o
  25   1  12     3680.18     3148.88    130.49 o
 -28   2  12      595.50      493.92     72.36 o
 -26   2  12      324.32      362.38     60.86 o
 -24   2  12      321.16      272.57     78.93 o
 -22   2  12      203.78      188.97     59.97 o
 -20   2  12     1107.04     1116.03     64.25 o
 -18   2  12     1056.45     1062.55     64.79 o
 -16   2  12       12.09        9.46     20.21 o
 -14   2  12      794.09      777.02     54.10 o
 -12   2  12     1299.71     1255.12     51.27 o
 -10   2  12      220.08      244.86     30.30 o
  -8   2  12       69.25       67.54     15.63 o
  -6   2  12      743.12      764.87     34.70 o
  -4   2  12      354.91      316.72     28.37 o
  -2   2  12      613.25      567.32     27.82 o
   0   2  12     1584.71     1634.86     35.48 o
   2   2  12      111.19      113.32     12.96 o
   4   2  12      172.20      138.65     13.75 o
   6   2  12      619.47      631.96     30.38 o
   8   2  12     6266.43     6329.60     89.31 o
  10   2  12      257.70      296.30     19.67 o
  12   2  12       98.04       89.93     11.06 o
  14   2  12      194.55      166.30     14.05 o
  16   2  12        2.24       -0.48      9.66 o
  18   2  12        4.66       -8.00     13.24 o
  20   2  12      990.77      898.04     40.32 o
  22   2  12      866.68      853.37     47.32 o
  24   2  12      650.07      737.46     48.13 o
 -27   3  12     6666.19     6400.35    192.16 o
 -25   3  12      335.23      202.86     56.81 o
 -23   3  12     2548.35     2433.34    149.98 o
 -21   3  12        9.21       16.15     27.66 o
 -19   3  12     1015.53      961.01     64.17 o
 -17   3  12    10747.77    10272.35    190.77 o
 -15   3  12    10178.92    10172.17    185.52 o
 -13   3  12    15485.68    15267.62    240.77 o
 -11   3  12     4713.29     4913.73     97.03 o
  -9   3  12      165.17      156.26     25.53 o
  -7   3  12      356.84      443.63     29.71 o
  -5   3  12      741.24      744.50     34.56 o
  -3   3  12      795.52      782.03     37.23 o
  -1   3  12    10939.51    10855.13    117.06 o
   1   3  12     3016.71     3277.14     50.37 o
   3   3  12     2885.85     2944.43     58.00 o
   5   3  12     1217.58     1165.92     40.92 o
   7   3  12    10074.12    10056.67    131.13 o
   9   3  12    15377.18    15155.39    160.68 o
  11   3  12     1086.28     1103.17     34.93 o
  13   3  12     1305.34     1273.55     37.43 o
  15   3  12        7.96       -1.72      9.18 o
  17   3  12      313.98      365.40     19.29 o
  19   3  12       68.29       46.56     11.94 o
  21   3  12     7797.42     7652.83     99.96 o
  23   3  12    12221.47    12061.95    137.64 o
 -26   4  12     3675.68     3575.94    167.03 o
 -24   4  12     2842.11     2777.70    130.90 o
 -22   4  12        7.16       13.49     37.31 o
 -20   4  12        3.07       -2.02     26.70 o
 -18   4  12     3657.55     3463.09    106.36 o
 -16   4  12    22170.00    21742.96    313.52 o
 -14   4  12    17143.71    17380.05    264.05 o
 -12   4  12    22016.26    21858.73    355.61 o
 -10   4  12    12689.43    12193.46    169.64 o
  -8   4  12     2412.84     2540.79     66.32 o
  -6   4  12     2946.49     2834.56     64.40 o
  -4   4  12     2794.30     2706.55     73.76 o
  -2   4  12    18949.31    19196.55    241.44 o
   0   4  12     6429.84     6671.82     80.64 o
   2   4  12     7489.56     7648.41     99.86 o
   4   4  12     5743.90     5447.05    103.76 o
   6   4  12    13075.82    12531.17    201.66 o
   8   4  12    11816.56    11644.40    150.29 o
  10   4  12    37812.40    36851.49    368.17 o
  12   4  12    10249.35    10158.39    158.56 o
  14   4  12     1307.51     1232.18     37.18 o
  16   4  12      630.98      626.96     29.16 o
  18   4  12      540.43      563.20     27.15 o
  20   4  12     4778.45     4614.52     71.12 o
  22   4  12    10462.05    10234.59    130.51 o
 -25   5  12       16.88       19.24     28.99 o
 -23   5  12      172.74      199.13     42.02 o
 -21   5  12     2101.62     2143.27    104.27 o
 -19   5  12      270.91      158.68     35.28 o
 -17   5  12        0.63       -8.65     23.80 o
 -15   5  12     4756.32     4714.87    135.63 o
 -13   5  12     1179.16     1182.13     68.39 o
 -11   5  12      596.22      627.36     49.35 o
  -9   5  12      102.77       85.42     21.93 o
  -7   5  12     2775.53     2713.13     72.68 o
  -5   5  12      250.87      267.71     25.37 o
  -3   5  12       16.23       32.72     14.61 o
  -1   5  12      400.24      351.07     31.12 o
   1   5  12     1779.10     1820.91     55.54 o
   3   5  12     1058.44      936.85     49.88 o
   5   5  12      663.87      655.40     41.74 o
   7   5  12     1799.02     1682.61     49.12 o
   9   5  12       43.79       43.30     15.30 o
  11   5  12     2806.15     2726.85     60.29 o
  13   5  12        0.67       31.02     14.39 o
  15   5  12     3451.86     3323.05     65.95 o
  17   5  12      269.15      253.69     23.09 o
  19   5  12      102.66      113.74     20.03 o
  21   5  12        0.35       13.17     16.92 o
 -24   6  12     1948.55     2184.63    135.01 o
 -22   6  12       45.99       76.58     33.09 o
 -20   6  12      201.85      145.50     34.92 o
 -18   6  12     3900.76     3751.75    102.73 o
 -16   6  12     6319.90     6269.03    137.34 o
 -14   6  12     2090.95     2423.41     86.15 o
 -12   6  12     2308.69     2340.59     80.74 o
 -10   6  12     6356.27     6382.57    129.34 o
  -8   6  12     1915.62     1842.37     71.13 o
  -6   6  12      500.73      539.39     41.36 o
  -4   6  12     1545.76     1567.41     56.70 o
  -2   6  12     7201.10     7142.17    117.39 o
   0   6  12      791.28      924.66     50.72 o
   2   6  12     1212.12     1329.54     58.04 o
   4   6  12     6441.46     6411.68    155.36 o
   6   6  12     5091.81     5203.11    111.85 o
   8   6  12     2557.78     2577.39     63.80 o
  10   6  12     3385.90     3459.20     73.75 o
  12   6  12     2391.31     2526.01     62.40 o
  14   6  12     2460.58     2518.11     62.58 o
  16   6  12      301.29      267.12     25.92 o
  18   6  12     1301.21     1303.88     49.25 o
  20   6  12     2073.53     2060.00     57.84 o
 -23   7  12        3.38       24.23     42.36 o
 -21   7  12      814.62      887.63     95.16 o
 -19   7  12        9.81       46.54     36.65 o
 -17   7  12     9277.75     9380.92    199.69 o
 -15   7  12    14100.66    14319.99    288.38 o
 -13   7  12    12211.06    12436.59    224.14 o
 -11   7  12     4899.35     5026.29    128.67 o
  -9   7  12      867.49     1007.65     64.54 o
  -7   7  12       63.39       38.89     23.06 o
  -5   7  12      366.89      374.33     43.76 o
  -3   7  12     2406.19     2575.05     91.21 o
  -1   7  12     4387.64     4293.30    106.27 o
   1   7  12     3955.69     3977.77     93.81 o
   3   7  12     5389.61     5284.86    109.45 o
   5   7  12     4045.25     4092.85     93.77 o
   7   7  12     1175.15     1193.31     59.77 o
   9   7  12     6891.04     7136.31    119.18 o
  11   7  12     8588.57     8715.23    151.80 o
  13   7  12     1932.83     2048.75     62.01 o
  15   7  12       90.91      101.58     22.99 o
  17   7  12       63.44       62.85     21.15 o
  19   7  12     1122.63     1126.16     50.64 o
 -20   8  12       11.43      -19.00     41.26 o
 -18   8  12      167.53       71.52     46.58 o
 -16   8  12     4367.75     4785.42    208.66 o
 -14   8  12    12510.84    12803.78    235.65 o
 -12   8  12     6887.81     6820.31    217.31 o
 -10   8  12      984.96     1047.62     69.91 o
  -8   8  12       59.10       35.93     26.97 o
  -6   8  12       64.20       47.65     26.31 o
  -4   8  12     1921.07     1780.21     91.35 o
  -2   8  12     3185.84     3461.23    111.39 o
   0   8  12     3831.44     3424.94    180.00 o
   2   8  12      947.13      907.27     75.37 o
   4   8  12      106.55      109.92     30.24 o
   6   8  12     2879.54     2983.77    106.07 o
   8   8  12     8061.56     7976.76    157.23 o
  10   8  12     5106.58     4948.38    120.38 o
  12   8  12     2130.22     2200.58     80.58 o
  14   8  12       39.14        5.79     23.86 o
  16   8  12       37.55       46.10     26.45 o
 -17   9  12     2406.76     2506.64    162.60 o
 -15   9  12      566.99      613.17     83.22 o
 -13   9  12      433.33      523.86     63.56 o
 -11   9  12     4159.60     4730.08    144.81 o
  -9   9  12     2291.95     2357.94    206.19 o
  -7   9  12     2467.50     2659.60    114.49 o
  -5   9  12      784.13      826.99     67.28 o
  -3   9  12     1564.03     1855.55    112.12 o
  -1   9  12     2579.24     2665.37    137.44 o
   1   9  12      514.20      634.73     66.50 o
   3   9  12     2765.96     2969.33    123.30 o
   5   9  12     4231.11     4289.39    146.68 o
   7   9  12      462.25      561.11    136.30 o
   9   9  12     1561.28     1696.92    186.29 o
  11   9  12      831.52      788.93     74.55 o
  13   9  12     1821.22     1746.19    109.16 o
 -14  10  12     6761.16     6844.37    652.44 o
 -12  10  12     4230.29     3993.55    162.50 o
 -10  10  12     3497.95     3638.99    171.00 o
  -8  10  12      856.82      898.79     83.03 o
  -6  10  12      144.13      142.13     42.92 o
  -4  10  12     2936.45     2788.53    128.74 o
  -2  10  12     7283.96     7088.10    301.22 o
   0  10  12     2414.20     2401.74    127.81 o
   2  10  12      807.54      831.28     81.70 o
   4  10  12     2603.51     2660.88    121.74 o
   6  10  12     6292.04     6070.38    186.67 o
   8  10  12     6053.81     5974.86    431.37 o
  10  10  12     1500.10     1526.53    106.56 o
  -7  11  12       37.91       -6.87     54.94 o
  -5  11  12     1523.44     1328.45    106.95 o
  -3  11  12      899.10      924.43     89.78 o
  -1  11  12     1491.01     1463.21    109.79 o
   1  11  12     1309.55     1366.55    105.11 o
 -27   1  13     5119.12     5223.73    181.91 o
 -25   1  13     1910.82     1910.54    121.63 o
 -23   1  13      890.39      850.82     80.94 o
 -21   1  13        2.15       16.82     22.60 o
 -19   1  13      378.77      318.98     37.90 o
 -17   1  13     4011.25     3897.55    120.30 o
 -15   1  13     4670.28     4598.69    106.94 o
 -13   1  13    11300.25    11003.85    174.37 o
 -11   1  13    14790.02    14565.03    178.10 o
  -9   1  13     7272.32     6943.69    115.49 o
  -7   1  13     4412.40     4152.50     73.50 o
  -5   1  13     4477.85     4202.85     76.81 o
  -3   1  13     3661.32     3748.94     64.86 o
  -1   1  13      947.26     1101.82     40.84 o
   1   1  13      196.28      281.96     27.94 o
   3   1  13     7161.73     7218.46     96.80 o
   5   1  13    18733.71    18523.93    205.25 o
   7   1  13    12532.96    12534.04    148.19 o
   9   1  13     8074.00     8026.35    103.26 o
  11   1  13    10124.47    10293.33    110.86 o
  13   1  13     2565.59     2387.31     39.27 o
  15   1  13        6.15       24.54      9.47 o
  17   1  13     1624.15     1601.83     53.84 o
  19   1  13     3209.70     3114.54    116.75 o
 -28   2  13     5109.05     5609.84    193.09 o
 -26   2  13     2659.18     2462.11    141.96 o
 -24   2  13        5.90       -9.81     31.31 o
 -22   2  13       27.05        9.02     29.41 o
 -20   2  13      290.67      189.89     31.83 o
 -18   2  13     1132.46     1035.64     62.86 o
 -16   2  13      503.22      467.17     45.63 o
 -14   2  13     7824.97     7459.56    153.26 o
 -12   2  13     4944.89     4822.20    115.84 o
 -10   2  13     3796.67     3926.55     85.71 o
  -8   2  13     2250.82     2227.83     61.35 o
  -6   2  13     3186.03     2984.70     61.79 o
  -4   2  13     5018.62     4850.21     77.61 o
  -2   2  13     1141.66     1289.69     41.26 o
   0   2  13      275.67      289.74     19.78 o
   2   2  13      185.37      179.47     17.18 o
   4   2  13      789.61      794.86     37.20 o
   6   2  13     1399.07     1507.33     47.61 o
   8   2  13    18514.33    18439.29    202.14 o
  10   2  13     9650.14     9706.44    120.39 o
  12   2  13     4710.77     4565.98     75.29 o
  14   2  13      107.87      103.10     12.55 o
  16   2  13     1141.79     1103.30     35.13 o
  18   2  13       21.34       33.18     15.43 o
  20   2  13     1738.72     1722.11     54.11 o
  22   2  13     2573.78     2370.13    114.30 o
 -27   3  13     3185.83     3715.99    195.67 o
 -25   3  13      945.54      835.80    103.11 o
 -23   3  13       43.31       22.24     38.86 o
 -21   3  13      583.02      398.66     71.96 o
 -19   3  13      407.99      468.96     48.53 o
 -17   3  13     3319.32     3153.09    100.90 o
 -15   3  13     5582.40     5410.11    172.55 o
 -13   3  13     2076.91     1901.30     90.20 o
 -11   3  13     7656.98     7429.16    148.78 o
  -9   3  13      648.36      546.98     37.31 o
  -7   3  13     2774.02     2675.99    101.39 o
  -5   3  13      389.08      421.48     31.08 o
  -3   3  13     2348.28     2584.48     61.94 o
  -1   3  13     1046.07     1094.60     38.02 o
   1   3  13      298.86      254.93     22.86 o
   3   3  13      444.31      406.27     49.87 o
   5   3  13     5710.78     5568.46    102.49 o
   7   3  13     6174.60     6382.67    108.39 o
   9   3  13     5831.27     5761.05     98.68 o
  11   3  13     3136.53     3074.62     60.25 o
  13   3  13      288.80      288.61     21.11 o
  15   3  13        4.26       16.73     10.99 o
  17   3  13        3.75        1.70      9.60 o
  19   3  13      464.22      418.34     23.06 o
  21   3  13     1702.10     1793.52     41.86 o
  23   3  13     1382.82     1497.91     45.19 o
 -26   4  13      312.65      285.87     55.35 o
 -24   4  13      232.45      118.47     49.47 o
 -22   4  13     1201.21     1026.26    102.94 o
 -20   4  13      760.66      681.47     68.57 o
 -18   4  13      178.98      181.64     35.06 o
 -16   4  13     1979.29     1980.01     90.34 o
 -14   4  13     5800.99     5421.49    176.10 o
 -12   4  13     3886.35     3983.02    108.58 o
 -10   4  13       36.05       72.20     24.24 o
  -8   4  13      986.41      947.01     48.79 o
  -6   4  13     9363.65     8564.99    132.01 o
  -4   4  13     1620.41     1412.57     77.30 o
  -2   4  13      322.52      329.37     29.90 o
   0   4  13      438.57      528.76     35.75 o
   2   4  13     1236.87     1311.23     56.65 o
   4   4  13     4860.02     4739.13     97.74 o
   6   4  13     1448.22     1498.65     52.89 o
   8   4  13     6884.67     6944.68    174.99 o
  10   4  13     2854.14     2823.40     63.64 o
  12   4  13      334.34      330.79     23.85 o
  14   4  13      489.78      444.05     26.42 o
  16   4  13      638.66      607.26     29.72 o
  18   4  13      413.49      378.98     24.54 o
  20   4  13     1223.89     1236.11     42.06 o
  22   4  13     1701.29     1710.72     48.84 o
 -25   5  13     4491.07     5151.04    152.80 o
 -23   5  13      417.33      298.18     47.73 o
 -21   5  13      199.95      143.01     43.35 o
 -19   5  13     1318.81     1429.18     96.20 o
 -17   5  13     8266.62     8512.68    179.77 o
 -15   5  13    16411.49    16064.03    260.37 o
 -13   5  13    10328.05    10356.24    260.67 o
 -11   5  13     9360.37     9467.56    180.94 o
  -9   5  13     4802.65     5111.90    136.02 o
  -7   5  13    13059.18    12538.96    189.70 o
  -5   5  13     9209.31     9511.51    144.60 o
  -3   5  13    11776.95    12022.32    164.06 o
  -1   5  13      964.49     1102.06     52.81 o
   1   5  13      169.44      167.98     26.80 o
   3   5  13     2809.80     2962.22     80.30 o
   5   5  13    21279.03    21092.41    273.62 o
   7   5  13    20276.95    20446.90    241.44 o
   9   5  13    16838.81    16974.74    193.35 o
  11   5  13     7603.67     7635.81    111.32 o
  13   5  13     4376.35     4419.23     79.80 o
  15   5  13      718.96      751.89     36.26 o
  17   5  13        3.80       -6.19     14.43 o
  19   5  13     3671.92     3768.59     70.05 o
  21   5  13     4128.60     4138.21     93.90 o
 -24   6  13        2.85       22.48     44.82 o
 -22   6  13     1436.35     1462.31    126.75 o
 -20   6  13      203.60      215.07     84.69 o
 -18   6  13     1921.07     1763.79    242.86 o
 -16   6  13     3096.16     3083.75    107.09 o
 -14   6  13     2213.27     2336.74     95.70 o
 -12   6  13     1375.26     1587.77    121.43 o
 -10   6  13     1442.00     1472.52     78.45 o
  -8   6  13      793.99      724.65     54.45 o
  -6   6  13      107.80      126.19     27.52 o
  -4   6  13     3643.71     3797.36     93.94 o
  -2   6  13     2031.92     2086.58     62.81 o
   0   6  13        3.31       47.12     17.83 o
   2   6  13     1153.01     1104.27     54.67 o
   4   6  13        3.83        6.96     16.33 o
   6   6  13     3462.79     3618.41     91.12 o
   8   6  13     6697.39     6983.41    121.82 o
  10   6  13     4119.27     4235.82     84.01 o
  12   6  13     2640.66     2469.23     63.28 o
  14   6  13       30.30       26.08     17.67 o
  16   6  13      379.22      351.07     29.76 o
  18   6  13       48.69       10.21     17.96 o
 -21   7  13       47.69       49.33     45.25 o
 -19   7  13       38.72       13.74     41.63 o
 -17   7  13      911.67      875.28     80.29 o
 -15   7  13     1165.06     1278.11     79.70 o
 -13   7  13      757.71      789.65     63.05 o
 -11   7  13      440.49      318.09     41.01 o
  -9   7  13      171.03      141.94     30.99 o
  -7   7  13       35.82        1.17     21.38 o
  -5   7  13      817.41      786.61     61.17 o
  -3   7  13       64.18       37.27     25.79 o
  -1   7  13      455.71      414.16     46.38 o
   1   7  13      256.95      268.23     37.45 o
   3   7  13     1014.42     1082.26     61.64 o
   5   7  13      276.79      276.81     31.44 o
   7   7  13      612.99      601.58     44.02 o
   9   7  13      271.43      280.81     30.21 o
  11   7  13     1147.18     1174.80     53.71 o
  13   7  13        1.41        5.34     18.37 o
  15   7  13      261.82      270.24     31.38 o
  17   7  13      202.58      192.35     28.39 o
 -20   8  13      826.74      991.56    109.26 o
 -18   8  13     3234.62     3294.36    175.26 o
 -16   8  13     3666.00     3780.20    239.89 o
 -14   8  13     3238.16     3270.18    117.21 o
 -12   8  13     4709.50     4996.74    141.52 o
 -10   8  13      840.38      764.71     60.63 o
  -8   8  13      889.86     1036.50     68.42 o
  -6   8  13     3199.60     3355.19    114.60 o
  -4   8  13     2550.12     2666.60    116.04 o
  -2   8  13     3801.43     3838.86    137.31 o
   0   8  13     2172.83     2068.74    107.93 o
   2   8  13      130.12       38.86     37.78 o
   4   8  13      750.40      868.08    101.34 o
   6   8  13     2309.52     2323.35    124.41 o
   8   8  13     8566.26     8954.80    189.43 o
  10   8  13     8762.34     9059.45    171.69 o
  12   8  13     1114.61     1088.91     86.50 o
  14   8  13      188.68      158.91     33.21 o
 -15   9  13     8545.14     9340.86    418.29 o
 -13   9  13     6146.73     6515.16    268.14 o
 -11   9  13     4265.98     4584.75    181.90 o
  -9   9  13     4510.87     4547.16    142.37 o
  -7   9  13     4797.96     5057.42    148.93 o
  -5   9  13     6512.44     6771.91    200.01 o
  -3   9  13     4568.63     4475.70    158.28 o
  -1   9  13     2062.41     1999.36    118.08 o
   1   9  13     1891.59     1768.41    137.60 o
   3   9  13     1246.11     1274.27     93.14 o
   5   9  13     1741.32     2037.79    118.15 o
   7   9  13     9143.77     9575.14    247.33 o
   9   9  13    17967.78    17616.73    348.04 o
  11   9  13    10935.56    11230.58    258.41 o
 -12  10  13      101.80       82.41     72.11 o
 -10  10  13      378.05      474.21     58.26 o
  -8  10  13       13.93       38.13     39.33 o
  -6  10  13       95.77      135.62     44.93 o
  -4  10  13       29.88       33.85     35.58 o
  -2  10  13        3.21       23.91     36.20 o
   0  10  13       18.66       42.01     35.68 o
   2  10  13      320.68      384.18     60.43 o
   4  10  13      336.85      355.77     57.28 o
   6  10  13      188.14      224.42     50.86 o
 -26   0  14     4914.40     5524.26    265.87 o
 -24   0  14     3325.84     3497.07    202.65 o
 -22   0  14     2976.36     2882.86    187.23 o
 -20   0  14     3090.88     3333.14    209.35 o
 -18   0  14    10580.31    10680.87    263.06 o
 -16   0  14    16810.86    16041.01    414.10 o
 -14   0  14    11906.53    11586.25    419.19 o
 -12   0  14     1363.55     1427.50     95.93 o
 -10   0  14     9573.40     9425.77    191.56 o
  -8   0  14    45934.80    45100.40    578.33 o
  -6   0  14    50925.76    50556.75    727.99 o
  -4   0  14     6108.19     6016.47    154.46 o
  -2   0  14     5559.42     5559.06    142.50 o
   0   0  14     5845.27     5856.73    186.61 o
   2   0  14     8552.79     8563.23    214.63 o
   4   0  14     6604.67     6540.18    285.01 o
   6   0  14    21293.38    21807.01    406.45 o
   8   0  14    28761.71    28413.85    496.33 o
  10   0  14    19773.71    20149.26    362.85 o
  12   0  14     7984.92     7938.36    264.41 o
  14   0  14     4248.20     4167.78    104.32 o
  16   0  14     5622.17     5789.55    171.69 o
 -27   1  14     2281.14     2401.39    167.14 o
 -25   1  14      900.31      793.96     85.38 o
 -23   1  14      124.96       32.60     34.26 o
 -21   1  14      171.90      117.63     30.97 o
 -19   1  14      142.94      157.84     31.30 o
 -17   1  14      419.22      332.92     38.35 o
 -15   1  14     1431.72     1387.15     69.32 o
 -13   1  14     1484.59     1478.70     69.13 o
 -11   1  14      166.07      135.21     26.50 o
  -9   1  14     5311.68     4987.17     98.12 o
  -7   1  14    11296.42    10662.60    184.43 o
  -5   1  14    12377.46    12354.30    161.56 o
  -3   1  14      486.48      506.87     48.37 o
  -1   1  14     1511.10     1540.23     53.01 o
   1   1  14      731.27      699.04     37.15 o
   3   1  14       10.58       16.71     16.37 o
   5   1  14     1970.77     1976.91     62.12 o
   7   1  14     9766.14     9628.10    153.09 o
   9   1  14     8619.61     8771.22    139.29 o
  11   1  14     2139.56     1993.08     47.78 o
  13   1  14      731.54      704.55     29.76 o
  15   1  14       68.33       46.30     13.24 o
  17   1  14       81.30       57.59     15.61 o
  19   1  14      104.87       95.06     25.75 o
 -26   2  14      385.36      289.43     70.10 o
 -24   2  14       96.79       69.12     46.37 o
 -22   2  14      252.94      143.61     71.08 o
 -20   2  14        0.62      -23.08     23.98 o
 -18   2  14       19.71       10.35     22.91 o
 -16   2  14      146.44       94.67     28.35 o
 -14   2  14     1400.01     1512.87     78.31 o
 -12   2  14       16.04       25.65     21.95 o
 -10   2  14      725.65      710.40     46.97 o
  -8   2  14     3696.49     3506.13     81.39 o
  -6   2  14      345.45      243.28     32.68 o
  -4   2  14      393.61      455.55     35.06 o
  -2   2  14      161.40      161.05     27.64 o
   0   2  14     1079.77     1174.92     49.63 o
   2   2  14      863.76      889.40     51.39 o
   4   2  14      130.61      123.31     31.23 o
   6   2  14      755.79      721.85     51.05 o
   8   2  14     1416.82     1446.27     70.38 o
  10   2  14      255.35      225.87     22.51 o
  12   2  14      397.71      375.14     25.34 o
  14   2  14       81.36       86.38     14.92 o
  16   2  14      115.51       68.19     14.52 o
  18   2  14      177.72      174.10     21.35 o
  20   2  14      867.25      844.89     44.43 o
  22   2  14       87.93       43.70     18.65 o
 -25   3  14      943.73      697.07    119.73 o
 -23   3  14     1229.65      991.06    104.72 o
 -21   3  14      862.58      939.93     97.75 o
 -19   3  14     1064.99      964.14     69.11 o
 -17   3  14       46.27       48.11     27.81 o
 -15   3  14     1633.37     1617.13     83.32 o
 -13   3  14     4010.62     3866.62    171.35 o
 -11   3  14      126.56      152.71     28.43 o
  -9   3  14     6523.54     6229.84    134.85 o
  -7   3  14    12465.85    12359.28    183.86 o
  -5   3  14    16137.91    16201.99    215.72 o
  -3   3  14     1667.78     1767.86     62.54 o
  -1   3  14       12.78       21.85     15.90 o
   1   3  14      318.92      313.75     33.47 o
   3   3  14        5.61        8.30     15.97 o
   5   3  14     1355.93     1470.92     52.91 o
   7   3  14    13155.90    12876.99    179.02 o
   9   3  14    16566.80    16738.66    212.89 o
  11   3  14     4440.71     4363.28    120.07 o
  13   3  14      940.99      870.58     38.71 o
  15   3  14       23.65       13.74     12.76 o
  17   3  14      400.44      418.68     25.23 o
  19   3  14     1600.01     1536.19     38.88 o
  21   3  14      772.46      706.53     36.34 o
 -24   4  14     2870.74     2909.64    223.41 o
 -22   4  14     1047.40      910.95    124.89 o
 -20   4  14     3865.77     3799.59    163.43 o
 -18   4  14     5276.27     5239.22    154.62 o
 -16   4  14     6614.38     6588.30    170.71 o
 -14   4  14     1749.90     1899.54     96.38 o
 -12   4  14     7547.48     7233.47    172.02 o
 -10   4  14     6761.77     6310.24    155.59 o
  -8   4  14    11974.39    12380.11    229.34 o
  -6   4  14    17977.94    18223.32    240.49 o
  -4   4  14    18208.21    18269.72    258.25 o
  -2   4  14     5742.36     5690.30    108.98 o
   0   4  14      272.57      221.71     45.18 o
   2   4  14      121.29      111.48     22.41 o
   4   4  14     4060.03     3945.67     91.15 o
   6   4  14    11360.57    11436.24    172.29 o
   8   4  14    21096.50    21554.84    269.17 o
  10   4  14    23909.07    23378.39    283.46 o
  12   4  14     3305.84     3513.44     87.28 o
  14   4  14      210.50      180.48     19.54 o
  16   4  14      778.36      805.65     35.92 o
  18   4  14     6549.54     6583.60    140.34 o
  20   4  14     5814.39     5731.43     92.94 o
 -23   5  14      168.47       85.90     48.89 o
 -21   5  14       19.72      -44.87     44.87 o
 -19   5  14      207.66      190.51     51.38 o
 -17   5  14       29.62       45.55     30.36 o
 -15   5  14        6.19        5.28     26.96 o
 -13   5  14      293.60      282.51     44.96 o
 -11   5  14       42.18       63.83     28.28 o
  -9   5  14      101.17      172.83     35.07 o
  -7   5  14      367.50      379.65     40.43 o
  -5   5  14      844.33      826.02     51.30 o
  -3   5  14      539.01      496.59     36.27 o
  -1   5  14     2411.97     2391.65     91.85 o
   1   5  14     3435.17     3254.07     88.58 o
   3   5  14     1857.32     1815.44     66.08 o
   5   5  14       62.02       69.58     21.73 o
   7   5  14     2973.23     2860.21    121.54 o
   9   5  14     2056.28     2055.88     71.41 o
  11   5  14        4.25        5.20     15.55 o
  13   5  14      800.43      816.58     39.43 o
  15   5  14      687.23      713.43     37.08 o
  17   5  14       16.65       23.50     17.24 o
  19   5  14      258.73      243.50     27.25 o
 -22   6  14        2.56      -39.77     39.77 o
 -20   6  14      495.25      270.32     60.61 o
 -18   6  14      836.81      657.03     69.71 o
 -16   6  14     2098.10     2466.92    103.30 o
 -14   6  14     1565.96     1802.61     92.76 o
 -12   6  14     4263.15     4267.60    120.81 o
 -10   6  14     3081.76     3071.35    102.10 o
  -8   6  14     4161.59     4365.60    135.18 o
  -6   6  14     1041.20     1098.68     66.46 o
  -4   6  14     6870.14     6499.44    176.41 o
  -2   6  14     2170.70     2058.12     85.25 o
   0   6  14       21.73       -4.07     16.48 o
   2   6  14     1317.94     1217.76     58.26 o
   4   6  14     1292.18     1404.88     62.51 o
   6   6  14     3976.70     4251.63     94.59 o
   8   6  14     3620.79     3585.76     85.56 o
  10   6  14     6677.75     6888.54    135.63 o
  12   6  14     2536.24     2591.30     65.92 o
  14   6  14      400.98      383.02     35.16 o
  16   6  14       11.72        6.21     17.44 o
  18   6  14     2698.44     2690.42     93.10 o
 -21   7  14      417.91      304.63     71.46 o
 -19   7  14     1586.83     1545.15    154.62 o
 -17   7  14     2949.04     3089.36    137.22 o
 -15   7  14     1069.35     1162.93     79.21 o
 -13   7  14     1033.85      907.57     69.22 o
 -11   7  14      904.47      959.62     68.26 o
  -9   7  14     2380.07     2398.49     97.07 o
  -7   7  14     8763.21     8703.64    177.28 o
  -5   7  14    17292.49    17255.34    339.38 o
  -3   7  14     7087.29     7164.94    191.89 o
  -1   7  14        5.06       22.53     25.62 o
   1   7  14     2240.43     2227.90    191.32 o
   3   7  14        5.01       39.93     24.54 o
   5   7  14     3171.42     3244.91    104.91 o
   7   7  14     9377.47     9158.39    169.20 o
   9   7  14    13869.77    13553.14    197.34 o
  11   7  14     5334.07     5381.81    104.32 o
  13   7  14      724.86      739.78     44.67 o
  15   7  14       78.87       59.54     23.06 o
 -18   8  14     2163.56     2222.56    158.37 o
 -16   8  14     1315.16     1211.06     96.66 o
 -14   8  14      169.56       98.26     35.28 o
 -12   8  14      227.95      184.90     39.71 o
 -10   8  14     2111.28     2054.83     99.75 o
  -8   8  14     4611.93     4984.91    146.17 o
  -6   8  14     8237.51     8390.85    344.36 o
  -4   8  14     3009.30     3013.15    126.79 o
  -2   8  14      434.84      405.83     57.16 o
   0   8  14       15.52       59.16     30.55 o
   2   8  14      204.63      204.37     41.72 o
   4   8  14      631.22      615.98     64.69 o
   6   8  14     4908.23     4935.18    155.24 o
   8   8  14     6006.77     6071.39    179.42 o
  10   8  14     4899.27     5201.17    161.42 o
  12   8  14     1133.75     1288.31     70.82 o
 -13   9  14     1697.41     1786.44    114.10 o
 -11   9  14     1237.21     1433.05     96.55 o
  -9   9  14      334.92      400.64     62.22 o
  -7   9  14      779.41      822.73     83.91 o
  -5   9  14     2901.51     3143.42    169.49 o
  -3   9  14     3457.41     3705.88    145.71 o
  -1   9  14     1118.92     1103.27    139.45 o
   1   9  14     1569.07     1566.17    107.49 o
   3   9  14     2483.54     2627.57    153.93 o
   5   9  14      937.09     1011.05     84.48 o
   7   9  14       47.54      100.14     42.58 o
   9   9  14     1495.65     1622.20    114.60 o
  -8  10  14     3905.99     3894.04    288.45 o
  -6  10  14     4612.28     4836.66    176.29 o
  -4  10  14     5527.51     5437.00    251.99 o
  -2  10  14     1760.75     1671.55    166.10 o
   0  10  14       67.59       41.92     38.96 o
   2  10  14      441.81      564.63     71.15 o
 -25   1  15     2452.12     2745.55    219.49 o
 -23   1  15     3163.00     3255.97    293.60 o
 -21   1  15     1561.89     1411.69    132.65 o
 -19   1  15     4657.75     4585.86    181.37 o
 -17   1  15     1678.72     1643.05     95.30 o
 -15   1  15      850.20      830.28     66.64 o
 -13   1  15      933.89      918.83     68.54 o
 -11   1  15     2279.61     2177.07     93.46 o
  -9   1  15     3490.82     3328.06     88.28 o
  -7   1  15     8734.30     8784.92    148.94 o
  -5   1  15    15948.59    15761.62    212.13 o
  -3   1  15    17676.80    18102.54    228.84 o
  -1   1  15     1785.86     2019.91     89.20 o
   1   1  15      250.21      237.16     30.71 o
   3   1  15       30.16       12.36     16.28 o
   5   1  15     2133.35     2076.97     67.05 o
   7   1  15    10888.05    10777.41    172.60 o
   9   1  15     6207.04     6084.40    151.67 o
  11   1  15     5254.12     5224.47    115.87 o
  13   1  15     2474.63     2377.98     91.86 o
  15   1  15     4394.88     4635.11     84.72 o
  17   1  15     4740.45     4816.29     82.28 o
  19   1  15     2247.37     2183.01     71.35 o
  21   1  15      128.12       82.41     24.04 o
 -26   2  15     2926.07     2834.94    382.88 o
 -24   2  15     1078.43     1028.62    137.38 o
 -22   2  15      522.70      687.80    112.89 o
 -20   2  15     1981.60     1851.73    106.07 o
 -18   2  15     2696.76     2647.21    117.47 o
 -16   2  15       25.11        3.06     23.07 o
 -14   2  15      172.38      149.04     35.04 o
 -12   2  15      245.38      358.76     49.07 o
 -10   2  15     2402.78     2125.78     91.53 o
  -8   2  15    14757.24    14637.18    297.15 o
  -6   2  15    10754.25    11082.62    195.03 o
  -4   2  15    10272.47    10714.66    163.15 o
  -2   2  15      334.69      397.95     32.44 o
   0   2  15      403.41      387.71     38.30 o
   2   2  15      160.08      177.17     27.25 o
   4   2  15       92.56       63.74     21.81 o
   6   2  15     5957.85     6001.61    121.20 o
   8   2  15    11170.00    11539.49    203.68 o
  10   2  15     3224.19     3192.15     70.46 o
  12   2  15     1788.08     1801.61     59.87 o
  14   2  15      364.66      359.82     25.04 o
  16   2  15      894.13      911.11     38.93 o
  18   2  15      819.90      815.67     45.60 o
  20   2  15      749.18      680.45     51.67 o
 -25   3  15     1231.36     1366.18    161.46 o
 -23   3  15     1281.93     1042.19    173.41 o
 -21   3  15     1854.73     2042.59    179.48 o
 -19   3  15     1092.61     1019.86     80.36 o
 -17   3  15     1214.10     1215.68     95.66 o
 -15   3  15      120.19      139.01     36.35 o
 -13   3  15       22.78       26.97     26.91 o
 -11   3  15     1145.52     1079.52     75.02 o
  -9   3  15     3324.68     3502.88    111.85 o
  -7   3  15     6664.76     6801.45    130.23 o
  -5   3  15     7224.36     7271.71    132.03 o
  -3   3  15     3488.57     3176.05     80.23 o
  -1   3  15      467.70      447.01     41.54 o
   1   3  15      175.64      126.48     26.41 o
   3   3  15      125.15       95.10     24.17 o
   5   3  15     2679.86     2717.63     73.13 o
   7   3  15      839.38      842.59     45.63 o
   9   3  15     6633.01     6827.09    118.42 o
  11   3  15     2915.06     2983.25     70.16 o
  13   3  15     1689.88     1656.93     50.05 o
  15   3  15      145.55      144.89     19.64 o
  17   3  15     1108.11     1198.34     62.51 o
  19   3  15     1649.56     1604.36     90.04 o
 -24   4  15     1090.66     1004.94    137.04 o
 -22   4  15     1453.78     1421.36    159.03 o
 -20   4  15      320.21      231.32     60.43 o
 -18   4  15     2146.21     1872.95    107.47 o
 -16   4  15      136.73      116.17     35.59 o
 -14   4  15     1288.16     1350.84     87.35 o
 -12   4  15       42.76       37.95     26.70 o
 -10   4  15     1894.42     1790.28     95.86 o
  -8   4  15     8386.06     7869.02    177.25 o
  -6   4  15     4849.03     4727.69    118.39 o
  -4   4  15     1372.70     1499.34     66.00 o
  -2   4  15      650.50      593.19     68.40 o
   0   4  15     1957.32     1825.35     77.17 o
   2   4  15      371.19      327.07     58.46 o
   4   4  15        5.21       -8.76     16.47 o
   6   4  15     2408.40     2363.86     70.84 o
   8   4  15     4709.48     4701.61     99.90 o
  10   4  15     1080.78     1143.58     53.71 o
  12   4  15      738.28      792.51     47.12 o
  14   4  15     2798.08     2731.43     63.43 o
  16   4  15     3166.85     3214.20     68.20 o
  18   4  15       27.13       -0.08     16.84 o
 -23   5  15     2832.60     2811.91    199.81 o
 -21   5  15     4528.97     4393.15    238.72 o
 -19   5  15     7322.28     7089.64    314.36 o
 -17   5  15     5445.16     5262.52    159.19 o
 -15   5  15     1263.69     1192.31     85.36 o
 -13   5  15       29.32       74.73     31.90 o
 -11   5  15     1928.51     1895.92     99.94 o
  -9   5  15    13237.39    12962.39    248.28 o
  -7   5  15    22994.21    22728.43    411.88 o
  -5   5  15    12814.23    12921.22    257.49 o
  -3   5  15    11581.28    11562.07    224.25 o
  -1   5  15      799.11      846.21     57.84 o
   1   5  15     1443.07     1583.89     84.22 o
   3   5  15     1052.29      973.44     55.80 o
   5   5  15     5911.02     5819.32    121.20 o
   7   5  15     7143.26     7628.86    140.43 o
   9   5  15     8425.25     8557.09    135.62 o
  11   5  15     7794.95     8011.37    136.43 o
  13   5  15     6601.11     6572.54    115.43 o
  15   5  15     2332.68     2613.08     66.91 o
  17   5  15     5448.38     5551.52     93.22 o
 -20   6  15     1746.26     1734.52    138.59 o
 -18   6  15     1710.98     2005.72    127.97 o
 -16   6  15       13.42       12.46     28.85 o
 -14   6  15      816.05      876.32     67.23 o
 -12   6  15      324.64      281.93     40.93 o
 -10   6  15     1256.31     1325.18     77.25 o
  -8   6  15     8024.72     8112.38    170.02 o
  -6   6  15    11364.23    10846.69    223.45 o
  -4   6  15     3912.47     3737.93    214.86 o
  -2   6  15      218.59      219.00     41.80 o
   0   6  15     1945.01     1847.40     83.95 o
   2   6  15        9.81        6.02     18.74 o
   4   6  15     1384.98     1290.47     61.26 o
   6   6  15      806.54      803.96     47.88 o
   8   6  15     1945.09     2159.92     93.16 o
  10   6  15     3411.35     3517.12     85.92 o
  12   6  15     2609.97     2445.79     70.34 o
  14   6  15        4.31       27.20     19.96 o
  16   6  15       66.59       56.24     20.88 o
 -19   7  15       67.63       39.77     48.01 o
 -17   7  15      153.63      102.97     43.92 o
 -15   7  15       66.91       59.01     32.07 o
 -13   7  15       47.18       28.63     27.72 o
 -11   7  15      690.01      671.26     59.50 o
  -9   7  15        0.79      -17.39     23.67 o
  -7   7  15     1087.88     1084.88    107.06 o
  -5   7  15     3218.31     3118.07    125.97 o
  -3   7  15      272.95      238.13     46.42 o
  -1   7  15       84.73       49.78     31.22 o
   1   7  15      672.99      765.98    101.12 o
   3   7  15        2.43       32.35     24.34 o
   5   7  15      737.83      791.27     69.81 o
   7   7  15      215.80      217.97     38.07 o
   9   7  15     1343.60     1355.57    121.93 o
  11   7  15      543.95      489.34     50.31 o
  13   7  15       61.34       99.03     27.48 o
 -16   8  15       38.36       22.71     46.07 o
 -14   8  15      129.64      125.63     42.32 o
 -12   8  15      288.40      212.72     50.84 o
 -10   8  15     2100.31     2252.14    119.96 o
  -8   8  15    10638.57    10982.33    270.52 o
  -6   8  15     9968.88     9990.26    408.18 o
  -4   8  15     2889.75     2953.89    128.66 o
  -2   8  15      148.16       90.43     60.97 o
   0   8  15      288.67      348.21     53.46 o
   2   8  15      106.53      151.13     53.43 o
   4   8  15      702.55      721.22     94.72 o
   6   8  15     2297.50     2232.95    174.61 o
   8   8  15     6887.72     7432.00    198.59 o
  10   8  15     3855.03     3934.21    138.58 o
 -11   9  15     2069.85     2423.63    168.19 o
  -9   9  15     4501.96     4343.69    166.51 o
  -7   9  15     9953.12     9892.92    258.74 o
  -5   9  15    11307.63    11660.75    285.07 o
  -3   9  15     7204.87     7640.36    246.85 o
  -1   9  15      780.37      719.21     77.13 o
   1   9  15       27.77       13.06     37.07 o
   3   9  15      378.32      434.94     66.09 o
   5   9  15     4257.03     4568.98    241.56 o
 -24   0  16    11878.28    12739.75    604.37 o
 -22   0  16    15175.50    14934.01    649.01 o
 -20   0  16    13344.47    13968.28    398.95 o
 -18   0  16     9677.33     9373.51    307.98 o
 -16   0  16     4093.93     4465.81    198.99 o
 -14   0  16        7.48       11.30     37.58 o
 -12   0  16      105.90       98.56     44.87 o
 -10   0  16    13918.78    12782.39    654.16 o
  -8   0  16    39038.17    37248.93    716.10 o
  -6   0  16    23566.33    23737.41    639.67 o
  -4   0  16    14833.94    14316.76    284.41 o
  -2   0  16    14644.68    15301.32    355.22 o
   0   0  16     4605.20     4704.54    185.43 o
   2   0  16     3047.89     3196.15    129.48 o
   4   0  16     6377.67     6325.84    185.45 o
   6   0  16    15967.83    16028.00    338.40 o
   8   0  16     3284.03     3221.53    152.81 o
  10   0  16     6399.81     6415.71    206.03 o
  12   0  16    17535.42    17849.30    342.13 o
  14   0  16    19115.60    19214.89    355.57 o
  16   0  16     5618.24     5786.77    140.58 o
  18   0  16     5076.65     5186.80    245.52 o
 -25   1  16      383.51      265.67     85.97 o
 -23   1  16     2923.93     2753.99    219.49 o
 -21   1  16     4795.53     4774.52    239.09 o
 -19   1  16     3454.14     3496.57    185.37 o
 -17   1  16        1.73       20.53     27.58 o
 -15   1  16       37.77       33.83     28.69 o
 -13   1  16      483.13      487.71     53.67 o
 -11   1  16       48.89        2.00     30.73 o
  -9   1  16     5536.18     5833.26    149.93 o
  -7   1  16     6485.84     6391.06    148.28 o
  -5   1  16     2424.77     2565.82     75.47 o
  -3   1  16     1539.76     1537.90     78.90 o
  -1   1  16      814.51      750.28     54.36 o
   1   1  16     1430.28     1484.67     92.68 o
   3   1  16      317.58      325.39     35.92 o
   5   1  16        8.43      -12.39     17.42 o
   7   1  16     1855.32     1796.87     70.16 o
   9   1  16       42.62       26.42     17.97 o
  11   1  16      580.56      531.06     38.92 o
  13   1  16     1565.60     1537.84     57.34 o
  15   1  16     2677.04     2626.78    111.52 o
  17   1  16     2832.52     2982.82     65.10 o
  19   1  16      943.41      933.91     58.38 o
 -24   2  16      838.73     1079.38    143.73 o
 -22   2  16      606.81      486.19    125.34 o
 -20   2  16      492.95      425.54     59.33 o
 -18   2  16      126.61       80.82     36.68 o
 -16   2  16      380.24      342.80     49.94 o
 -14   2  16      349.82      429.14     52.95 o
 -12   2  16      447.42      442.09     50.92 o
 -10   2  16      303.64      224.04     45.10 o
  -8   2  16      251.23      257.84     40.29 o
  -6   2  16      464.75      491.94     40.80 o
  -4   2  16     1278.19     1301.71     74.83 o
  -2   2  16     3906.74     3821.71    108.65 o
   0   2  16        8.30      -14.51     15.97 o
   2   2  16       82.60       66.93     22.80 o
   4   2  16       21.22       35.98     19.25 o
   6   2  16     1816.83     1728.43     64.72 o
   8   2  16        5.69        7.19     17.72 o
  10   2  16        2.47       17.85     15.65 o
  12   2  16     1842.17     1783.77     52.21 o
  14   2  16      572.02      593.94     38.08 o
  16   2  16       40.44       36.69     18.77 o
  18   2  16      223.19      185.30     23.75 o
 -23   3  16     5354.20     5765.60    281.16 o
 -21   3  16     7291.50     7442.70    312.52 o
 -19   3  16     3559.25     3553.04    137.10 o
 -17   3  16       63.77       17.17     31.42 o
 -15   3  16       17.94       -0.64     26.40 o
 -13   3  16      160.17      106.81     34.16 o
 -11   3  16        3.52       27.21     29.09 o
  -9   3  16     6166.28     6340.63    159.19 o
  -7   3  16     8728.99     8844.00    210.65 o
  -5   3  16     7724.14     7843.62    162.02 o
  -3   3  16     4589.07     4759.02    125.96 o
  -1   3  16      569.32      577.39     58.84 o
   1   3  16      511.21      466.52     43.76 o
   3   3  16      234.94      172.35     30.42 o
   5   3  16     1046.96     1091.87     62.83 o
   7   3  16     6648.14     6582.15    121.62 o
   9   3  16      251.46      248.23     27.90 o
  11   3  16      735.28      701.76     40.68 o
  13   3  16     1354.57     1351.14     49.49 o
  15   3  16     4197.89     4102.03    107.62 o
  17   3  16     5452.45     5512.64     97.12 o
 -22   4  16     7116.62     7130.66    388.03 o
 -20   4  16     9179.16     9520.87    357.79 o
 -18   4  16     5963.17     5994.27    174.67 o
 -16   4  16      917.31      975.61     80.27 o
 -14   4  16      299.42      258.10     45.49 o
 -12   4  16     1413.86     1268.81    107.06 o
 -10   4  16     4540.31     4328.08    132.93 o
  -8   4  16    18437.76    18183.24    307.25 o
  -6   4  16    19305.62    18655.13    354.80 o
  -4   4  16    14926.23    14663.04    294.53 o
  -2   4  16     1898.48     1920.05     96.65 o
   0   4  16     1286.50     1223.03     70.64 o
   2   4  16     2467.78     2560.31     79.28 o
   4   4  16     6642.46     6326.01    127.31 o
   6   4  16     6533.47     6701.00    129.08 o
   8   4  16     4061.11     4105.66     94.71 o
  10   4  16     2471.44     2689.07     78.26 o
  12   4  16     2032.23     2164.33     65.03 o
  14   4  16     9508.23     9670.02    169.69 o
  16   4  16    14685.01    15003.53    203.96 o
 -21   5  16      339.61      364.40    100.60 o
 -19   5  16      111.23       79.19     48.71 o
 -17   5  16      396.95      434.40     58.24 o
 -15   5  16     1072.85     1055.17     83.34 o
 -13   5  16     1411.62     1239.79     85.87 o
 -11   5  16      139.71      126.05     36.97 o
  -9   5  16      396.04      389.73     58.98 o
  -7   5  16      102.27      125.14     40.09 o
  -5   5  16       50.34       38.56     31.60 o
  -3   5  16       12.19        2.99     26.07 o
  -1   5  16        5.83       14.91     22.61 o
   1   5  16       50.18       51.47     22.10 o
   3   5  16        0.42       -9.14     18.25 o
   5   5  16      225.90      174.52     29.42 o
   7   5  16       14.21      -11.03     18.95 o
   9   5  16       59.30       70.92     21.99 o
  11   5  16     1162.66     1185.91     54.70 o
  13   5  16        2.62       -2.59     18.47 o
  15   5  16      997.41      914.19     47.39 o
 -18   6  16     4789.92     5286.97    187.85 o
 -16   6  16      322.15      281.11     46.75 o
 -14   6  16      148.50      210.82     41.79 o
 -12   6  16       17.33        5.35     24.71 o
 -10   6  16     1786.59     1959.33     97.44 o
  -8   6  16     3641.06     3777.23    142.74 o
  -6   6  16     3369.69     3540.68    158.72 o
  -4   6  16    11134.22    10689.06    248.89 o
  -2   6  16     2051.47     2298.80    105.37 o
   0   6  16      130.83      172.85     38.75 o
   2   6  16      782.09      801.95     61.29 o
   4   6  16     1248.70     1286.80     75.95 o
   6   6  16     1734.54     1834.86     70.06 o
   8   6  16     1323.60     1353.29     62.33 o
  10   6  16      214.64      202.64     29.52 o
  12   6  16     3201.14     3258.89     83.09 o
 -17   7  16      507.14      491.64     65.87 o
 -15   7  16     1200.89     1253.90     84.52 o
 -13   7  16       64.00       19.01     31.23 o
 -11   7  16     2657.75     2639.21    120.38 o
  -9   7  16     7164.05     7338.96    232.46 o
  -7   7  16     5979.10     5845.60    185.17 o
  -5   7  16     6729.34     7454.04    208.14 o
  -3   7  16     1676.16     1664.64    105.65 o
  -1   7  16      415.45      595.02     67.40 o
   1   7  16      370.00      380.03     53.54 o
   3   7  16     2038.75     2103.96    104.60 o
   5   7  16     2448.20     2508.25    144.23 o
   7   7  16     3356.84     3477.10    166.62 o
   9   7  16     1466.76     1579.42     84.58 o
  11   7  16       92.59       80.71     30.42 o
 -12   8  16       75.25       55.47     37.08 o
 -10   8  16      947.51      765.83     82.95 o
  -8   8  16     4809.39     4968.69    176.84 o
  -6   8  16     7878.61     7966.52    225.65 o
  -4   8  16     1254.75     1347.34    146.79 o
  -2   8  16      396.34      418.83     58.88 o
   0   8  16      325.01      254.71     49.34 o
   2   8  16     1338.37     1519.40    102.83 o
   4   8  16     1218.66     1168.55     92.87 o
   6   8  16      757.52      738.63     72.47 o
  -5   9  16     1373.03     1584.53    140.77 o
  -3   9  16      894.14     1008.20     93.15 o
  -1   9  16      281.74      374.40     62.52 o
 -23   1  17     5199.04     5420.50    446.41 o
 -21   1  17    10534.04    10347.05    372.71 o
 -19   1  17    10846.50    11128.75    249.82 o
 -17   1  17     1775.36     1632.45    102.42 o
 -15   1  17       57.07       61.36     34.82 o
 -13   1  17      711.00      725.49     75.83 o
 -11   1  17     1537.60     1540.08     90.70 o
  -9   1  17     5877.26     5932.08    211.13 o
  -7   1  17    12275.61    12323.08    390.65 o
  -5   1  17     5186.25     4823.04    131.95 o
  -3   1  17     2919.16     3068.64    114.99 o
  -1   1  17      952.25      827.95     59.72 o
   1   1  17     5465.75     5406.60    130.90 o
   3   1  17     4562.71     4780.96    118.69 o
   5   1  17     4155.18     4195.65    106.93 o
   7   1  17      705.31      737.69     59.48 o
   9   1  17      523.64      551.46     41.93 o
  11   1  17     1356.36     1310.40     49.38 o
  13   1  17     1532.63     1616.91     57.13 o
  15   1  17     3724.29     3771.55    104.08 o
  17   1  17     6717.79     6819.98    141.83 o
 -22   2  17     8392.02     8232.68    334.84 o
 -20   2  17    10729.01    10591.18    246.63 o
 -18   2  17     2396.91     2695.75    122.21 o
 -16   2  17      139.14      164.16     40.55 o
 -14   2  17       34.01       36.56     30.70 o
 -12   2  17      501.24      437.20     53.18 o
 -10   2  17     1043.16     1165.18     78.91 o
  -8   2  17     3353.94     3343.64    112.69 o
  -6   2  17     9355.13     8862.91    259.81 o
  -4   2  17     5901.98     5961.19    147.17 o
  -2   2  17      756.89      670.96     58.49 o
   0   2  17       21.92        6.20     21.29 o
   2   2  17     4199.18     4141.05    123.91 o
   4   2  17     3403.10     3500.90     99.67 o
   6   2  17     1707.94     1726.10     71.15 o
   8   2  17       85.34       97.77     21.10 o
  10   2  17     1338.57     1359.55     54.57 o
  12   2  17     1269.80     1498.35     50.92 o
  14   2  17     3105.42     3137.10     80.62 o
  16   2  17     8780.17     8848.86    146.21 o
 -21   3  17     5122.22     5380.13    267.31 o
 -19   3  17     1827.14     1892.50    113.44 o
 -17   3  17      947.06      940.38     78.84 o
 -15   3  17      128.47       72.85     34.56 o
 -13   3  17      682.51      561.77     61.03 o
 -11   3  17      752.30      695.05     67.00 o
  -9   3  17      300.11      263.49     44.00 o
  -7   3  17     1516.30     1585.90    121.33 o
  -5   3  17     3244.43     3201.58    145.63 o
  -3   3  17     2741.18     2713.97    127.88 o
  -1   3  17      810.24      766.18     72.49 o
   1   3  17      889.94      874.96     60.55 o
   3   3  17     3373.47     3580.37    115.98 o
   5   3  17     2813.50     2811.65     80.75 o
   7   3  17       14.53       -2.42     17.67 o
   9   3  17        2.30       24.17     18.71 o
  11   3  17      184.37      228.06     27.67 o
  13   3  17      556.33      581.24     37.85 o
  15   3  17     2521.28     2764.94     78.37 o
 -20   4  17     3092.90     3168.96    234.18 o
 -18   4  17     1710.39     1863.50    113.09 o
 -16   4  17      770.93      570.13     64.20 o
 -14   4  17       58.95       55.79     34.58 o
 -12   4  17      404.39      353.03     52.17 o
 -10   4  17      903.21      785.18     78.63 o
  -8   4  17     2082.59     2073.13    130.04 o
  -6   4  17     1076.03     1087.68     99.20 o
  -4   4  17      716.75      805.30     83.74 o
  -2   4  17     1978.79     1884.64     95.78 o
   0   4  17     2368.13     2282.38     90.01 o
   2   4  17     2434.17     2621.15     83.56 o
   4   4  17      872.02      915.31     66.46 o
   6   4  17     1507.79     1394.27     66.19 o
   8   4  17      196.31      194.22     28.55 o
  10   4  17      114.14       79.74     23.59 o
  12   4  17     1036.75     1047.03     53.63 o
  14   4  17      859.59      928.83     51.23 o
 -19   5  17     7728.11     8521.22    453.27 o
 -17   5  17     1565.71     1350.75     98.61 o
 -15   5  17       12.30       16.34     34.52 o
 -13   5  17      377.20      455.60     58.23 o
 -11   5  17     3436.40     3213.60    145.48 o
  -9   5  17     9494.33     9240.38    285.30 o
  -7   5  17     6142.07     6340.88    188.47 o
  -5   5  17     8569.58     8585.31    220.31 o
  -3   5  17     7092.67     6946.35    190.78 o
  -1   5  17     3945.85     4107.27    160.33 o
   1   5  17     4894.87     5013.53    134.57 o
   3   5  17     5910.42     5868.84    130.91 o
   5   5  17     4842.53     4682.51    113.61 o
   7   5  17     1233.85     1359.56     67.60 o
   9   5  17     1072.72     1058.98     53.57 o
  11   5  17     3267.56     3378.94     82.75 o
  13   5  17     4882.59     5198.51    102.62 o
 -16   6  17      139.19      151.39     40.49 o
 -14   6  17        2.38       34.12     36.86 o
 -12   6  17        8.99       39.80     32.54 o
 -10   6  17      420.46      495.84     64.68 o
  -8   6  17     1346.98     1224.07    167.92 o
  -6   6  17     2645.01     2822.09    127.93 o
  -4   6  17     1655.39     1517.84    125.44 o
  -2   6  17      244.03      178.95     42.74 o
   0   6  17      670.61      819.56     73.68 o
   2   6  17     2388.10     2357.46    110.09 o
   4   6  17     1879.70     1987.84     93.16 o
   6   6  17        2.71      -21.63     22.80 o
   8   6  17       86.65       58.52     25.68 o
  10   6  17      279.82      279.88     36.52 o
 -13   7  17       49.52       34.90     33.73 o
 -11   7  17      372.56      380.34     61.73 o
  -9   7  17       86.77       85.80     44.73 o
  -7   7  17     1167.22     1003.01     89.86 o
  -5   7  17        0.73        7.49     32.34 o
  -3   7  17       11.15        7.89     30.36 o
  -1   7  17      704.92      724.94     92.36 o
   1   7  17     1212.82     1357.76    108.94 o
   3   7  17      780.32      735.93     72.69 o
   5   7  17       15.03      -29.31     29.31 o
   7   7  17       27.42       27.40     33.00 o
  -8   8  17      692.69      695.98     80.63 o
  -6   8  17     2569.35     2780.55    137.98 o
  -4   8  17     2153.90     2607.16    130.66 o
  -2   8  17     1749.92     1655.31    112.77 o
   0   8  17     3058.71     3069.33    134.23 o
   2   8  17     3353.67     3475.41    139.32 o
 -20   0  18     9735.77     9625.35    333.41 o
 -18   0  18     4093.63     4043.10    259.26 o
 -16   0  18     6138.79     5611.48    236.51 o
 -14   0  18     1400.64     1354.80    130.33 o
 -12   0  18     7070.35     7073.84    256.83 o
 -10   0  18     9169.30     9412.30    405.20 o
  -8   0  18     4913.07     5566.34    291.88 o
  -6   0  18     2989.10     3475.10    219.77 o
  -4   0  18     8461.87     8601.98    310.77 o
  -2   0  18    17052.24    16382.34    525.39 o
   0   0  18    12468.24    12416.91    320.57 o
   2   0  18    10893.38    11244.93    294.41 o
   4   0  18    17003.13    17134.10    383.28 o
   6   0  18     9170.42     9374.22    249.21 o
   8   0  18       43.46       14.66     30.46 o
  10   0  18     1037.75     1079.47     83.74 o
  12   0  18     2310.88     2221.40    100.57 o
  14   0  18     8570.28     8642.17    211.95 o
 -21   1  18     3291.09     3711.66    259.81 o
 -19   1  18     1816.34     1845.68    114.95 o
 -17   1  18      731.67      711.32     72.48 o
 -15   1  18      772.73      751.06     72.57 o
 -13   1  18       50.96       32.21     30.83 o
 -11   1  18      323.95      178.50     48.38 o
  -9   1  18     1891.84     1612.36    126.26 o
  -7   1  18      117.23       85.44     41.06 o
  -5   1  18       37.66       22.93     77.26 o
  -3   1  18      225.21      226.43     42.19 o
  -1   1  18     4628.81     4529.36    126.15 o
   1   1  18     5289.25     5318.47    133.93 o
   3   1  18     2402.07     2384.08     86.39 o
   5   1  18      208.60      177.66     33.05 o
   7   1  18      157.94      109.83     27.01 o
   9   1  18       60.85       40.29     23.03 o
  11   1  18       23.17       -5.78     17.51 o
  13   1  18      833.73      780.47     48.47 o
  15   1  18     1600.53     1533.59     59.03 o
 -20   2  18      124.89      168.21     59.09 o
 -18   2  18        5.83       25.31     37.09 o
 -16   2  18      592.15      531.29     64.37 o
 -14   2  18       40.60       26.00     30.63 o
 -12   2  18      176.13      140.08     37.52 o
 -10   2  18      602.01      427.27     82.41 o
  -8   2  18      236.09      141.85     53.23 o
  -6   2  18       37.13       27.61     30.28 o
  -4   2  18      849.54      900.84    115.04 o
  -2   2  18       11.66        4.39     25.28 o
   0   2  18      122.24      124.54     32.32 o
   2   2  18      252.94      302.59     40.61 o
   4   2  18     3513.85     3721.26    106.61 o
   6   2  18     1775.75     1880.71     77.71 o
   8   2  18      539.73      543.57     41.07 o
  10   2  18       26.86       13.65     19.89 o
  12   2  18       21.62        5.71     20.92 o
  14   2  18      328.19      275.64     33.52 o
 -19   3  18     2862.73     2873.83    171.49 o
 -17   3  18     1561.60     1679.56    108.22 o
 -15   3  18     2139.68     2061.65    116.31 o
 -13   3  18       20.28       -3.47     30.45 o
 -11   3  18      345.36      319.21     65.42 o
  -9   3  18     1809.57     1643.54    252.39 o
  -7   3  18     2502.12     2541.06    182.00 o
  -5   3  18      628.68      553.91     76.23 o
  -3   3  18      267.96      301.68     55.69 o
  -1   3  18     5205.87     5374.83    141.56 o
   1   3  18     8174.59     8162.11    175.99 o
   3   3  18     6655.04     6663.55    153.94 o
   5   3  18     1223.82     1172.25     62.40 o
   7   3  18       31.11       13.22     19.61 o
   9   3  18      698.20      694.46     45.95 o
  11   3  18        8.03       17.22     19.38 o
  13   3  18     2114.59     2184.15     74.52 o
 -18   4  18     4422.24     4466.38    255.58 o
 -16   4  18     2619.38     2619.61    133.84 o
 -14   4  18     1628.41     1575.87    119.82 o
 -12   4  18     3109.11     2710.24    150.54 o
 -10   4  18     2234.03     2456.38    141.66 o
  -8   4  18     3449.69     3365.26    161.35 o
  -6   4  18     3850.59     3834.81    169.97 o
  -4   4  18     2690.49     2622.38    135.91 o
  -2   4  18     4839.03     5318.26    343.39 o
   0   4  18    14322.79    13985.80    252.35 o
   2   4  18    11402.33    11658.24    199.50 o
   4   4  18     6130.95     6058.10    131.83 o
   6   4  18      908.57      940.11     56.43 o
   8   4  18      545.65      600.34     45.21 o
  10   4  18      314.79      320.24     36.01 o
  12   4  18     2102.95     2050.72     68.95 o
 -17   5  18      152.65      256.87     84.91 o
 -15   5  18        0.53       12.94     40.09 o
 -13   5  18        7.16       -4.72     38.62 o
 -11   5  18      391.86      324.77     70.42 o
  -9   5  18        0.14      -12.96     37.58 o
  -7   5  18      475.50      494.33     65.24 o
  -5   5  18       10.95       -3.44     30.11 o
  -3   5  18        0.66       15.68     28.91 o
  -1   5  18       21.22       -3.74     36.35 o
   1   5  18      528.49      549.88     86.71 o
   3   5  18      131.58      123.01     33.41 o
   5   5  18      240.40      247.86     35.60 o
   7   5  18      180.63      170.42     31.55 o
   9   5  18      291.99      260.77     31.96 o
 -14   6  18     1138.46     1018.05     99.26 o
 -12   6  18     2341.40     2772.21    140.48 o
 -10   6  18     2624.98     2667.78    142.03 o
  -8   6  18     1292.17     1165.84     97.94 o
  -6   6  18      641.20      659.77     82.45 o
  -4   6  18      706.81      714.37     74.67 o
  -2   6  18        5.12       -3.47     27.61 o
   0   6  18     3615.17     3814.95    140.72 o
   2   6  18     6754.52     7197.11    218.61 o
   4   6  18     3745.45     3895.25    138.08 o
   6   6  18      424.45      539.20     53.63 o
  -9   7  18      455.74      450.31     68.48 o
  -7   7  18     1576.59     1373.44    106.95 o
  -5   7  18     1811.20     1922.01    123.09 o
  -3   7  18      634.41      682.75     74.29 o
  -1   7  18     5053.00     5489.08    242.41 o
   1   7  18    10326.56    10949.07    261.62 o
   3   7  18     5824.15     5765.69    201.58 o
 -19   1  19      397.53      408.32     60.90 o
 -17   1  19     3157.89     3203.04    260.48 o
 -15   1  19     3749.83     3804.98    231.79 o
 -13   1  19     3993.90     4485.47    259.26 o
 -11   1  19     6530.92     6313.21    324.50 o
  -9   1  19     1396.34     1414.67    122.46 o
  -7   1  19      105.91      123.62     46.13 o
  -5   1  19      248.53      127.32     46.93 o
  -3   1  19      401.37      460.90     67.86 o
  -1   1  19     7041.18     7140.69    168.48 o
   1   1  19    14684.67    14932.19    261.36 o
   3   1  19     8557.49     9025.15    338.03 o
   5   1  19     4616.50     4625.34    122.86 o
   7   1  19      235.27      198.11     33.41 o
   9   1  19        8.17       20.35     23.73 o
  11   1  19      516.79      447.91     42.42 o
 -18   2  19      215.78      236.34     52.49 o
 -16   2  19     1283.34     1085.33    102.03 o
 -14   2  19     3600.02     3541.38    178.36 o
 -12   2  19     2710.65     2888.24    157.83 o
 -10   2  19     1745.09     1626.95    130.85 o
  -8   2  19       71.15       50.78     40.01 o
  -6   2  19      237.53      213.57     52.76 o
  -4   2  19       68.46       29.69     37.11 o
  -2   2  19     1683.47     1883.25    176.85 o
   0   2  19    13169.22    13107.12    386.10 o
   2   2  19    11496.22    11646.99    222.22 o
   4   2  19     2819.93     2951.62     99.09 o
   6   2  19       11.08       20.91     23.66 o
   8   2  19      461.89      442.39     39.55 o
  10   2  19       61.19       75.00     24.15 o
 -17   3  19      813.87      788.17     92.14 o
 -15   3  19      530.20      466.59     82.13 o
 -13   3  19     1974.69     2116.75    197.45 o
 -11   3  19     1198.58     1115.52    114.04 o
  -9   3  19      530.15      476.50     76.23 o
  -7   3  19      366.48      343.39     66.74 o
  -5   3  19      475.69      465.85     72.84 o
  -3   3  19        4.22      -27.47     31.57 o
  -1   3  19     1294.58     1335.87    110.46 o
   1   3  19     3055.26     3221.10    123.99 o
   3   3  19     6672.27     6729.75    159.84 o
   5   3  19      764.49      879.97     56.70 o
   7   3  19        0.91       26.95     22.87 o
   9   3  19       24.43       24.72     22.72 o
 -14   4  19     1223.11     1281.64    128.69 o
 -12   4  19     1321.33     1441.68    169.98 o
 -10   4  19     2085.68     2068.19    152.74 o
  -8   4  19      160.22      176.20     54.59 o
  -6   4  19      845.92      841.28     94.60 o
  -4   4  19        7.70        8.47     36.18 o
  -2   4  19     1694.99     1691.40    212.90 o
   0   4  19     2927.86     2713.17    148.21 o
   2   4  19      884.27      988.62     78.81 o
   4   4  19     1403.72     1297.15     70.46 o
   6   4  19      585.45      548.48     46.90 o
   8   4  19      438.55      497.60     44.32 o
 -13   5  19     5026.09     5110.15    220.96 o
 -11   5  19     6449.94     6729.76    253.73 o
  -9   5  19     2514.33     2567.65    160.36 o
  -7   5  19       31.52       57.01     36.73 o
  -5   5  19      195.65      165.50     44.58 o
  -3   5  19     1839.41     2037.45    120.40 o
  -1   5  19     9311.53     9800.95    242.33 o
   1   5  19    13769.41    14087.80    418.91 o
   3   5  19    11498.78    11629.50    290.31 o
   5   5  19     5386.44     5739.79    147.51 o
  -8   6  19      102.67      110.45     44.90 o
  -6   6  19      592.50      674.99     78.43 o
  -4   6  19       32.32       55.19     38.40 o
  -2   6  19     2473.18     2548.99    120.08 o
   0   6  19     4307.47     4408.25    168.14 o
   2   6  19     3593.22     3629.14    139.10 o
 -16   0  20    11940.80    12698.54    532.25 o
 -14   0  20     6567.17     6558.74    357.12 o
 -12   0  20    19736.64    19885.68    690.21 o
 -10   0  20     9519.81     9127.29    415.50 o
  -8   0  20      234.08      281.58     92.72 o
  -6   0  20      626.21      570.03    116.75 o
  -4   0  20     1767.94     2111.84    206.03 o
  -2   0  20    10835.05    11479.51    446.41 o
   0   0  20    19516.55    20305.15    471.22 o
   2   0  20    11685.32    12211.01    329.56 o
   4   0  20    15373.00    15847.50    717.68 o
   6   0  20     2544.81     2509.94    130.51 o
   8   0  20     1222.30     1268.41    152.81 o
 -15   1  20     2619.24     2665.03    170.55 o
 -13   1  20     1929.70     2170.67    163.56 o
 -11   1  20     2553.14     2322.10    212.90 o
  -9   1  20      287.85      281.82     65.02 o
  -7   1  20      146.07      112.96     45.94 o
  -5   1  20       11.35       -6.50     33.73 o
  -3   1  20      872.57      740.89     88.40 o
  -1   1  20     1482.39     1420.52    116.25 o
   1   1  20     1509.72     1579.47     88.92 o
   3   1  20     1249.62     1214.69     76.69 o
   5   1  20     2326.33     2248.47     91.47 o
   7   1  20      655.75      676.39     55.85 o
   9   1  20        1.57      -17.17     54.94 o
 -14   2  20       94.47       53.80     54.59 o
 -12   2  20      614.51      675.46     96.76 o
 -10   2  20      718.53      749.86    115.04 o
  -8   2  20       45.37       88.22     46.93 o
  -6   2  20      187.30      154.53     53.42 o
  -4   2  20       75.67       91.00     43.71 o
  -2   2  20      334.37      308.88     99.58 o
   0   2  20     1017.32     1131.24    183.71 o
   2   2  20     1015.46      877.67     67.89 o
   4   2  20      236.97      241.58     41.56 o
   6   2  20      314.67      339.59     44.39 o
   8   2  20       99.29       79.12     26.16 o
 -13   3  20     3599.02     3249.59    177.05 o
 -11   3  20     5277.29     5579.60    229.22 o
  -9   3  20     1196.36     1252.70    135.64 o
  -7   3  20      234.11      204.32     58.28 o
  -5   3  20      144.66       98.72     48.38 o
  -3   3  20      222.50      231.46     56.71 o
  -1   3  20     4361.57     4281.65    233.50 o
   1   3  20     4225.73     4439.33    179.63 o
   3   3  20     3791.89     3744.58    135.18 o
   5   3  20     3296.65     3350.29     98.50 o
   7   3  20      209.71      333.09    103.02 o
 -10   4  20     3763.89     3584.97    381.16 o
  -8   4  20      192.97      174.08     55.22 o
  -6   4  20       25.51       12.02     41.28 o
  -4   4  20      151.13      114.60     51.82 o
  -2   4  20     4690.07     4635.91    255.83 o
   0   4  20    10940.34    11134.51    278.00 o
   2   4  20     8181.74     8780.68    313.28 o
   4   4  20     7497.01     7781.00    204.70 o
  -7   5  20       48.14        8.16     48.38 o
  -5   5  20       80.28       18.73     55.48 o
  -3   5  20       95.56      209.69     49.87 o
  -1   5  20      416.04      386.54     62.63 o
 -11   1  21     2571.47     2584.57    166.21 o
  -9   1  21        3.87       15.00     45.94 o
  -7   1  21       15.30       40.41     46.93 o
  -5   1  21     2123.92     2357.47    160.26 o
  -3   1  21     3954.40     4072.88    180.79 o
  -1   1  21     2225.44     2418.45    233.50 o
   1   1  21      662.54      820.62     91.03 o
   3   1  21     2041.15     2205.30    128.52 o
 -10   2  21     1429.27     1224.93    124.89 o
  -8   2  21        4.82      -39.33     40.01 o
  -6   2  21       34.60      -33.66     33.66 o
  -4   2  21      103.80       71.06     46.93 o
  -2   2  21      510.74      412.34     74.03 o
   0   2  21     2662.66     2604.96    169.98 o
   2   2  21     3406.84     3245.88    156.24 o
  -7   3  21      127.25      161.39     55.85 o
  -5   3  21        4.67      -16.95     37.11 o
  -3   3  21      114.91      178.56     61.81 o
  -1   3  21     2402.25     2651.64    150.31 o
 
